# Supplementary material for: Effect of phosphorus deficiency on biomass and root system architecture in diverse Medicago accessions
Source: Front Plant Sci. 2026 Apr 23;17:1812278. doi: 10.3389/fpls.2026.1812278 (PMC13149422; doi:10.3389/fpls.2026.1812278)
Supplement: Supplementary file 2 [file Table1.xlsx]

## Sheet: Table S1
Table S1: Accession information and mean values of traits under high phosphorus (HP) and low phosphorus (LP); sd- standard deviation, MAXheight- maximum plant height per pot in cm, MINheight- minimum plant height per pot in cm, SFM- shoot fresh matter in g, SDM- shoot dry matter in g, RDM- root dry matter in g, RSR- root-to-shoot-ratio in g g-1, STI- stress tolerance index. Accessions were ordere…
accession	scientific name	biostatus	origin	PUID	MAXheight_mean_HP	MAXheight_sd_HP	MAXheight_mean_LP	MAXheight_sd_LP	MINheight_mean_HP	MINheight_sd_HP	MINheight_mean_LP	MINheight_sd_LP	SFM_mean_HP	SFM_sd_HP	SFM_mean_LP	SFM_sd_LP	SDM_mean_HP	SDM_sd_HP	SDM_mean_LP	SDM_sd_LP	RDM_mean_HP	RDM_sd_HP	RDM_mean_LP	RDM_sd_LP	RSR_mean_HP	RSR_sd_HP	RSR_mean_LP	RSR_sd_LP	RDM difference HP-LP	SDM difference HP-LP	STI (SFM)	STI (SDM)	STI (RDM)	Selection for detailed analyses
LE 920	Medicago sativa L.	breeding/research material	Sweden	10.25642/IPK/GBIS/300728	54.33	11.59	46	11.53	36.67	11.02	20.33	13.2	32.17	5.04	18.65	1.33	6.3	1.19	3.61	0.3	2.19	0.38	1.09	0.09	0.35	0.03	0.3	0	1.1	2.69	0.968671	0.982989	1.16295	x
LE 2459	Medicago x varia Martyn	breeding/research material	not available	10.25642/IPK/GBIS/634437	50.33	16.5	46.67	15.14	34	9.17	12	12.17	29.94	11.93	19.84	4.56	6.14	2.91	4.12	1.04	2.4	1.33	1.32	0.3	0.38	0.03	0.32	0.01	1.08	2.02	0.958835	1.09339	1.54922	x
LE 713	Medicago sativa L.	cultivar	Romania	10.25642/IPK/GBIS/300530	58.67	13.61	45	16.09	32.67	14.36	14	8.54	31.2	8.17	17.1	4.19	6.14	1.93	3.29	0.85	1.85	0.45	0.92	0.05	0.31	0.03	0.29	0.05	0.93	2.85	0.861194	0.87312	0.832315	x
LE 2675	Medicago sativa L. subsp. sativa	wild plant	Tunisia	10.25642/IPK/GBIS/636008	49	6.56	41	6.08	31.67	11.85	24	12.77	34.39	7.6	22.46	1.04	5.85	1.85	3.69	0.39	1.93	1.07	1.03	0.32	0.32	0.1	0.28	0.06	0.9	2.16	1.24679	0.933022	0.972126
LE 889	Medicago x varia Martyn	cultivar	USA	10.25642/IPK/GBIS/300700	45.33	11.02	46.33	15.04	30.67	1.15	19.67	17.95	23.46	10.97	16.07	3.98	5.03	2.28	3.27	0.92	1.87	1	1.01	0.36	0.37	0.11	0.3	0.02	0.86	1.76	0.608547	0.710928	0.923615
LE 2376	Medicago sativa L. subsp. sativa	cultivar	Germany	10.25642/IPK/GBIS/301379	53.33	14.05	48	10	37	6.93	20	10.82	29.54	4.62	20.43	1.45	5.69	1.31	3.96	0.22	1.87	0.78	1.02	0.05	0.32	0.06	0.26	0.03	0.85	1.73	0.974157	0.973907	0.93276
LE 2473	Medicago x varia Martyn	breeding/research material	not available	10.25642/IPK/GBIS/634496	52	4	45.33	8.33	37	13.53	22	14.11	32.28	7.89	21.98	1.99	6.76	2.24	4.43	0.29	2.03	0.74	1.18	0.17	0.3	0.02	0.27	0.06	0.85	2.33	1.14528	1.29438	1.1714	x
LE 2494	Medicago sativa L.	cultivar	Turkey	10.25642/IPK/GBIS/634586	60.67	14.05	61	13.45	40.67	15.31	19.67	17.62	26.42	7.54	15.06	2.17	5.61	1.5	3.09	0.29	1.91	0.48	1.06	0.15	0.35	0.12	0.35	0.08	0.85	2.52	0.642256	0.749258	0.990073	x
LE 438	Medicago x varia Martyn	cultivar	Russia	10.25642/IPK/GBIS/300273	52	13.89	49.33	7.51	30	18.68	25	12.12	29.05	10.06	19.86	3.99	5.42	2.03	3.57	0.67	1.7	0.47	0.86	0.18	0.33	0.08	0.24	0.03	0.84	1.85	0.93127	0.836329	0.714949
LE 2706	Medicago x varia Martyn	cultivar	Canada	10.25642/IPK/GBIS/64569	51.33	12.34	47	14.18	34.33	10.5	22.33	15.31	24.76	3.23	16.82	3.29	5.08	1.26	3.14	0.55	1.62	0.65	0.82	0.12	0.31	0.07	0.27	0.09	0.8	1.94	0.672244	0.689451	0.649616
LE 634	Medicago x varia Martyn	cultivar	USA	10.25642/IPK/GBIS/300456	55.33	3.51	48.33	2.08	36	4	26.67	9.61	32.33	8.55	19.21	5.06	5.74	1.38	3.57	0.77	1.82	0.58	1.04	0.23	0.31	0.04	0.3	0.09	0.78	2.17	1.0025	0.885707	0.92562
LE 408	Medicago sativa L.	cultivar	USA	10.25642/IPK/GBIS/300245	44	5.29	38.33	7.64	33	7.81	14.67	8.08	18.65	6.04	10.31	2.2	3.62	0.97	1.83	0.29	1.45	0.33	0.73	0.06	0.41	0.08	0.41	0.07	0.72	1.79	0.310376	0.286332	0.517629	x
LE 728	Medicago sativa L.	cultivar	USA	10.25642/IPK/GBIS/300545	51	17.35	48	15.72	30.67	20.74	18	9.17	23.68	9.62	17.47	7.56	4.71	2.78	3.44	1.7	1.77	1.25	1.06	0.53	0.35	0.08	0.3	0.06	0.71	1.27	0.667767	0.700308	0.917502
LE 2699	Medicago sativa L. subsp. sativa	unknown	Slovakia	10.25642/IPK/GBIS/64524	48	9.9	33.5	6.36	35	15.56	11.5	12.02	19.79	4.68	10.8	2.32	4.31	1.81	2.26	0.98	1.55	1	0.87	0.64	0.34	0.09	0.35	0.13	0.68	2.05	0.345001	0.421013	0.659445
LE 2490	Medicago sativa L.	cultivar	Germany	10.25642/IPK/GBIS/634582	48	7	49	5.29	34.33	16.86	15.67	19.35	25.73	11.5	20.06	2.7	5.32	2.16	3.86	0.36	1.58	0.61	0.91	0.21	0.32	0.16	0.24	0.06	0.67	1.46	0.833146	0.887583	0.703115	x
LE 807	Medicago x varia Martyn	wild plant	Russia	10.25642/IPK/GBIS/300619	56.67	6.66	51.67	12.5	24	7.55	20	18.68	24.28	6.73	14.91	3.13	4.88	1.43	3.03	0.56	1.53	0.46	0.86	0.24	0.32	0.05	0.28	0.07	0.67	1.85	0.584355	0.639105	0.643454
LE 882	Medicago x varia Martyn	cultivar	USA	10.25642/IPK/GBIS/300693	49.67	11.72	50	4.36	34.67	20.13	30	20.07	33.66	14.82	23.62	10.8	6.63	2.87	4.66	2.19	2.01	0.71	1.34	0.56	0.31	0.04	0.29	0.02	0.67	1.97	1.28335	1.33539	1.31713	x
LE 382	Medicago sativa L.	breeding/research material	USA	10.25642/IPK/GBIS/300219	48.67	10.97	44	7.21	32.67	4.62	18.33	10.02	28.43	4.8	17.32	2.6	5.38	1.02	3.44	0.57	1.83	0.6	1.17	0.15	0.34	0.06	0.34	0.06	0.66	1.94	0.794831	0.799927	1.04704
LE 435	Medicago x varia Martyn	cultivar	Canada	10.25642/IPK/GBIS/300270	47	4.36	46	12.17	31.33	6.11	75.33	82.08	25.94	9.43	16.48	5.46	5.2	1.44	3.12	1.17	1.56	0.57	0.91	0.37	0.3	0.1	0.29	0.01	0.65	2.08	0.690045	0.701242	0.694215
LE 2698	Medicago x varia Martyn	unknown	Slovakia	10.25642/IPK/GBIS/64523	47	8.66	44	8.54	34.33	7.77	15	16.46	28.82	10.66	17.96	2.75	5.68	2.18	3.38	0.61	1.66	0.63	1.02	0.28	0.29	0.03	0.3	0.06	0.64	2.3	0.835508	0.829803	0.828011
LE 2413	Medicago sativa L. subsp. sativa	cultivar	France	10.25642/IPK/GBIS/634369	56	8.54	50.33	12.58	40.33	2.08	24	16	33.17	9.09	24.19	5.25	6.58	1.24	4.67	0.84	1.93	0.34	1.31	0.25	0.3	0.09	0.28	0.06	0.62	1.91	1.29518	1.32817	1.23639	x
LE 543	Medicago sativa L.	breeding/research material	Switzerland	10.25642/IPK/GBIS/300366	51.67	3.51	46.67	12.86	35	10.44	20	15.87	31.19	6.5	20.34	2.23	5.92	1.27	3.86	0.44	1.6	0.46	0.99	0.06	0.27	0.04	0.26	0.03	0.61	2.06	1.02404	0.987686	0.77461	x
LE 673	Medicago x varia Martyn	breeding/research material	Germany	10.25642/IPK/GBIS/300494	49.33	14.01	44.67	9.87	33.33	5.13	8.67	5.03	27.83	18.15	15.13	10.94	5.24	3.43	3.12	2.32	1.58	1.14	0.97	0.71	0.28	0.05	0.3	0.04	0.61	2.12	0.679677	0.706636	0.749474
LE 794	Medicago x varia Martyn	cultivar	Russia	10.25642/IPK/GBIS/300607	48	8.89	40.33	10.5	33	13.53	22	14.18	32.04	13.43	16.33	3.4	6.08	2.44	3.02	0.67	1.47	0.54	0.86	0.47	0.25	0.03	0.29	0.13	0.61	3.06	0.844557	0.793634	0.618221
LE 2711	Medicago x varia Martyn	breeding/research material	Hungary	10.25642/IPK/GBIS/64203	47.67	10.26	47.67	17.79	33.33	11.85	23.67	18.88	26.88	11.04	15.89	9.96	5.21	2.09	3.02	1.95	1.51	0.49	0.91	0.4	0.3	0.06	0.34	0.09	0.6	2.19	0.689451	0.680071	0.671964
LE 465	Medicago x varia Martyn	landrace	Ukraine	10.25642/IPK/GBIS/300297	49.67	10.79	53.33	18.04	33.33	6.66	29.67	19.5	29	12.95	23.43	6.08	6	2.93	4.64	0.99	1.86	0.82	1.27	0.12	0.32	0.03	0.28	0.03	0.59	1.36	1.09678	1.20331	1.15517
LE 409	Medicago sativa L. subsp. sativa	cultivar	France	10.25642/IPK/GBIS/300246	50.33	5.03	46.67	8.08	36.67	6.11	19	2.65	27.07	12.38	19.35	6.8	5.37	1.93	3.87	1.27	1.61	0.65	1.05	0.55	0.3	0.02	0.26	0.07	0.56	1.5	0.845511	0.898246	0.826691
LE 834	Medicago sativa L.	breeding/research material	Romania	10.25642/IPK/GBIS/300646	41.67	6.03	40.33	6.66	29	3	15.33	10.97	17.03	7.96	14.16	2.59	3.62	1.67	2.47	0.48	1.65	0.66	1.1	0.17	0.47	0.05	0.45	0.07	0.55	1.15	0.38925	0.38647	0.887574
LE 2480	Medicago sativa L.	breeding/research material	not available	10.25642/IPK/GBIS/634503	46.33	9.02	44.67	4.51	32.33	10.02	20	16.37	24.22	5.59	17.41	2.78	4.89	1.19	3.43	0.52	1.58	0.42	1.04	0.27	0.32	0.03	0.3	0.04	0.54	1.46	0.680649	0.724958	0.80356
LE 2368	Medicago sativa L.	cultivar	France	10.25642/IPK/GBIS/301371	44	14.53	47.33	10.69	29	7.81	20.33	16.56	26.84	8.01	18.25	1.93	5.02	1.26	3.4	0.73	1.43	0.53	0.89	0.4	0.28	0.08	0.25	0.06	0.54	1.62	0.790671	0.737722	0.622378
MED 144	Medicago polychroa Grossh.	unknown	Georgia	10.25642/IPK/GBIS/64550	51.67	17.01	40	13.75	25.33	21.03	14.33	10.12	21.58	9.65	11.87	4.46	4.27	2	2.26	0.8	1.17	0.5	0.63	0.25	0.28	0.03	0.28	0.03	0.54	2.01	0.413478	0.417106	0.360458
LE 628	Medicago sativa L.	cultivar	United Kingdom	10.25642/IPK/GBIS/300450	50.67	7.02	48.33	6.66	35.67	6.51	20	9.54	24.15	5.75	15.4	1.12	4.54	1.15	2.81	0.17	1.25	0.36	0.72	0.1	0.28	0.03	0.26	0.04	0.53	1.73	0.600327	0.551407	0.440119
LE 710	Medicago x varia Martyn	cultivar	Canada	10.25642/IPK/GBIS/300527	50.33	11.59	48.33	7.77	27	20.52	15	11.79	24.16	9.06	17.84	2.94	4.91	2.11	3.47	0.75	1.48	0.71	0.95	0.27	0.3	0.06	0.27	0.05	0.53	1.44	0.695732	0.736412	0.687564
LE 583	Medicago sativa L. subsp. sativa	cultivar	Greece	10.25642/IPK/GBIS/300406	47.33	12.66	47.67	16.86	36.67	9.07	19.67	5.13	25.44	9.08	19.4	8.02	4.76	1.94	3.59	1.65	1.52	0.84	1	0.38	0.31	0.06	0.29	0.02	0.52	1.17	0.796653	0.738603	0.743313
LE 2653	Medicago sativa L. subsp. sativa	cultivar	Hungary	10.25642/IPK/GBIS/635986	57	11.79	47.67	15.18	34	9.64	22	16.52	25.39	10.4	20.81	7.55	5.13	2.16	4.03	1.62	1.68	1.13	1.17	0.48	0.31	0.11	0.29	0.08	0.51	1.1	0.852874	0.893578	0.961221
LE 894	Medicago sativa L. subsp. sativa	cultivar	United Kingdom	10.25642/IPK/GBIS/300705	47	8.89	44	11.53	35.33	9.87	20.67	15.82	23.4	10.56	13.05	5.38	4.42	2.06	2.51	1.09	1.21	0.57	0.7	0.49	0.28	0.09	0.26	0.07	0.51	1.91	0.49292	0.479519	0.414201
LE 910	Medicago sativa L.	cultivar	USA	10.25642/IPK/GBIS/300720	48	14.73	42.67	9.29	34	12.49	15.33	15.28	22.84	10.9	14.74	1.59	4.74	2.96	2.98	0.26	1.37	1.07	0.87	0.12	0.27	0.04	0.29	0.03	0.5	1.76	0.54343	0.610526	0.582865
LE 2636	Medicago sativa L. subsp. sativa	unknown	Algeria	10.25642/IPK/GBIS/635969	44.67	10.5	46.67	11.93	31.67	8.74	24	13.11	26	10.53	17.47	4.71	5.15	2.74	3.37	1.16	1.23	1.05	0.73	0.41	0.22	0.07	0.21	0.05	0.5	1.78	0.73319	0.750148	0.439092
LE 2669	Medicago sativa L. subsp. sativa	landrace	Romania	10.25642/IPK/GBIS/636002	47.67	11.15	43.67	12.58	29	12.29	11.67	12.5	23.47	9.7	15.29	6.02	4.59	1.76	3.14	1.3	1.55	0.54	1.05	0.52	0.35	0.09	0.33	0.05	0.5	1.45	0.579256	0.622949	0.795882
LE 2515	Medicago x varia Martyn	cultivar	Australia	10.25642/IPK/GBIS/634484	47.67	5.86	44.33	8.02	30.33	8.5	11.67	4.73	26.33	8.4	19.49	4.89	5.02	1.88	3.59	0.9	1.18	0.27	0.68	0.11	0.24	0.04	0.19	0.03	0.5	1.43	0.828348	0.778947	0.392391
LE 857	Medicago sativa L.	breeding/research material	Czechoslovakia	10.25642/IPK/GBIS/300668	49	10.54	51	10.54	26	18.52	21.33	7.64	26.5	5.26	20.37	3.79	5.26	1.31	4.06	1.01	2.09	0.65	1.59	0.65	0.39	0.02	0.38	0.07	0.5	1.2	0.871339	0.923042	1.62507
LE 2440	Medicago x varia Martyn	breeding/research material	United Kingdom	10.25642/IPK/GBIS/634418	46.67	16.04	46.67	9.24	30.33	8.96	16.33	16.65	22.9	11.48	15.91	3.78	4.56	2.52	3.27	0.9	1.43	0.84	0.94	0.26	0.31	0.02	0.29	0.01	0.49	1.29	0.588106	0.644499	0.657343
LE 2717	Medicago x varia Martyn	unknown	Germany	10.25642/IPK/GBIS/1726413	48	8.19	45.33	6.51	33	10.44	20.33	13.87	28.82	12.74	24.03	7.93	5.93	2.51	4.77	1.32	1.64	0.66	1.15	0.24	0.28	0.01	0.25	0.04	0.49	1.16	1.11789	1.2226	0.922294
LE 863	Medicago sativa L.	cultivar	USA	10.25642/IPK/GBIS/300674	50.33	14.43	47	17.35	38.67	15.89	28	16.09	25.58	12.39	20.15	12.75	5.21	2.6	4.28	2.91	1.61	0.75	1.12	0.62	0.31	0.01	0.28	0.04	0.49	0.93	0.832005	0.96381	0.881804
LE 2455	Medicago x varia Martyn	breeding/research material	not available	10.25642/IPK/GBIS/634433	51	14.53	50	15.13	39.67	12.66	25.67	21.59	26.47	9.05	17.38	6.05	4.84	1.44	3.13	0.99	1.35	0.28	0.87	0.14	0.28	0.03	0.29	0.07	0.48	1.71	0.742598	0.654786	0.574356
LE 2638	Medicago sativa L. subsp. sativa	unknown	Turkmenistan	10.25642/IPK/GBIS/635971	47.67	17.16	45.33	14.47	29.67	23.5	20.67	15.01	28.24	17.17	22.62	9	5.39	3.67	4.2	1.55	1.54	1.05	1.06	0.38	0.28	0.05	0.25	0.01	0.48	1.19	1.03112	0.978471	0.798279
LE 895	Medicago sativa L. subsp. sativa	cultivar	Canada	10.25642/IPK/GBIS/300706	45.33	6.51	49	2.65	37	5.57	23.33	2.52	24.12	5.73	17.76	6.48	4.78	1.08	3.59	1.32	1.42	0.46	0.94	0.42	0.29	0.03	0.26	0.02	0.48	1.19	0.691465	0.741707	0.652746
LE 2471	Medicago sativa L. subsp. sativa	breeding/research material	not available	10.25642/IPK/GBIS/634494	46	14.53	43.33	8.62	31	5.2	9	6.56	21.4	1.7	15.14	1.36	4.01	0.59	2.51	0.57	1.2	0.29	0.73	0.31	0.3	0.03	0.28	0.05	0.47	1.5	0.522986	0.435039	0.428383
LE 2521	Medicago sativa L.	cultivar	Germany	10.25642/IPK/GBIS/634674	49.33	8.08	44.33	8.74	27	10.54	17.33	15.04	26.96	7.1	19.85	6.36	5.67	1.36	4.04	1.14	1.8	0.23	1.33	0.4	0.33	0.09	0.35	0.14	0.47	1.63	0.863835	0.990089	1.17072
LE 503	Medicago sativa L. subsp. sativa	cultivar	USA	10.25642/IPK/GBIS/300332	55.67	16.01	52.33	10.26	31.33	19.5	30.33	11.93	34.33	9.82	26.88	5.16	6.54	2.47	5.4	1.46	1.97	0.9	1.5	0.52	0.3	0.05	0.27	0.05	0.47	1.14	1.48954	1.52645	1.44506
LE 764	Medicago x varia Martyn	cultivar	Italy	10.25642/IPK/GBIS/300577	50.67	12.06	42.33	4.93	34	11.14	28	8.89	26.13	5.36	19	1.67	5.22	1.55	3.7	0.28	1.48	0.51	1.01	0.4	0.28	0.03	0.27	0.09	0.47	1.52	0.801389	0.834799	0.730989
LE 967	Medicago x varia Martyn	breeding/research material	Germany	10.25642/IPK/GBIS/300758	45	13	44.33	16.26	26.67	15.5	30	19.29	23.46	10.98	14.74	10.31	4.35	2.44	3.13	1.67	1.54	1.27	1.07	0.67	0.32	0.09	0.33	0.07	0.47	1.22	0.558182	0.588496	0.80581
LE 892	Medicago sativa L. subsp. sativa	cultivar	Germany	10.25642/IPK/GBIS/300703	50.67	9.29	50.67	7.37	32.33	2.52	26	13.89	25.06	3.92	20.61	7.05	4.88	0.79	4.04	1.42	1.59	0.24	1.13	0.51	0.33	0	0.27	0.04	0.46	0.84	0.833699	0.85214	0.878625
LE 2400	Medicago sativa L. subsp. sativa	cultivar	Netherlands	10.25642/IPK/GBIS/635600	52	15.87	49.33	10.26	33.67	7.37	21.33	14.5	25.43	9.45	17.32	5.27	5.14	2.14	3.42	1.27	1.56	0.69	1.1	0.53	0.3	0.04	0.31	0.04	0.46	1.72	0.710959	0.7598	0.839161
LE 2463	Medicago x varia Martyn	breeding/research material	not available	10.25642/IPK/GBIS/634390	54	10.39	45.33	9.5	35.33	14.57	25.33	8.62	29.86	7.12	24.08	5.25	6.12	1.81	4.73	0.98	1.77	0.39	1.31	0.14	0.29	0.03	0.28	0.04	0.46	1.39	1.16064	1.25119	1.13389
LE 896	Medicago sativa L.	weed/companion flora	Italy	10.25642/IPK/GBIS/300707	54.33	13.65	50.33	4.93	28.67	6.11	29.67	7.57	24.92	5.24	18.94	1.96	5.31	1.37	3.86	0.71	1.83	0.28	1.37	0.48	0.35	0.05	0.35	0.07	0.46	1.45	0.761865	0.885914	1.22603
MED 149	Medicago hemicycla Grossh.	unknown	not available	10.25642/IPK/GBIS/64555	47.67	5.51	50	8.19	34.33	7.77	24	18.52	34.66	11	26.13	10.07	6.56	1.54	5.11	1.39	1.86	0.1	1.41	0.1	0.29	0.06	0.29	0.05	0.45	1.45	1.4619	1.44889	1.28251
LE 2637	Medicago sativa L. subsp. sativa	unknown	India	10.25642/IPK/GBIS/635970	53.67	9.81	44	11.14	39	4.58	22	14.18	21.85	5.15	14.06	5.16	4.41	1.37	2.78	1.17	1.34	0.65	0.89	0.46	0.29	0.08	0.31	0.05	0.45	1.63	0.495892	0.529899	0.583207
MED 143	Medicago polychroa Grossh.	unknown	Russia	10.25642/IPK/GBIS/64549	45	7.81	49.33	16.17	35.67	1.15	13.67	9.81	28.94	5.8	21.59	1.14	5.54	1.51	4.26	0.42	1.4	0.51	0.95	0.16	0.25	0.02	0.22	0.02	0.45	1.28	1.00856	1.02007	0.650399
LE 611	Medicago x varia Martyn	cultivar	France	10.25642/IPK/GBIS/300433	50.67	6.43	50.33	5.86	36.33	15.31	20.67	13.43	24.06	3.9	16.02	0.96	4.8	0.83	3.31	0.14	1.46	0.43	1.02	0.07	0.3	0.04	0.31	0.03	0.44	1.49	0.622169	0.686719	0.728251
LE 803	Medicago sativa L. subsp. sativa	cultivar	USA	10.25642/IPK/GBIS/300615	48.67	9.45	45.67	12.01	36.33	3.79	26.33	6.51	25.22	5.02	19.34	3.2	4.87	0.95	3.83	0.33	1.36	0.47	0.93	0.02	0.28	0.08	0.25	0.02	0.43	1.04	0.787321	0.80619	0.618514
LE 2397	Medicago sativa L.	wild plant	Croatia	10.25642/IPK/GBIS/1654034	55	16.09	51	6.93	38	9.54	26.33	15.5	24.16	5.54	19.41	1.9	4.85	0.45	3.9	0.81	1.71	0.53	1.28	0.65	0.36	0.14	0.32	0.1	0.43	0.95	0.75696	0.817554	1.07037
LE 2716	Medicago sativa L.	landrace	India	10.25642/IPK/GBIS/95002	46	7.55	40.67	6.03	31	12.77	12.33	4.51	21.41	7.06	16.38	6.97	3.91	1.52	2.38	0.49	0.93	0.42	0.51	0.19	0.23	0.03	0.21	0.04	0.42	1.53	0.566084	0.40222	0.231943
LE 612	Medicago x varia Martyn	cultivar	Belgium	10.25642/IPK/GBIS/300434	53.67	4.73	46.33	7.37	40	9.17	23.67	15.31	28.73	7.15	20.41	2.78	5.49	1.25	3.97	0.57	1.32	0.48	0.9	0.13	0.24	0.03	0.23	0.04	0.42	1.52	0.946518	0.942047	0.580958
LE 2661	Medicago sativa L. subsp. caerulea (Less. ex Ledeb.) Schmalh.	unknown	Tajikistan	10.25642/IPK/GBIS/635994	50.67	14.05	46.33	14.01	36.67	8.08	23	15.87	29.14	7	21.32	3.32	5.4	1.83	4.03	0.83	1.67	0.57	1.25	0.43	0.31	0.05	0.31	0.04	0.42	1.37	1.00283	0.940608	1.02083
LE 823	Medicago sativa L. subsp. sativa	cultivar	USA	10.25642/IPK/GBIS/300635	47	11.14	43.33	8.08	39.67	15.57	35	5.2	23.12	8.62	16.11	2.83	4.66	1.83	3.2	0.43	1.38	0.31	0.96	0.21	0.31	0.07	0.31	0.09	0.42	1.46	0.60122	0.644534	0.647856
LE 2715	Medicago x varia Martyn	wild plant	Bulgaria	10.25642/IPK/GBIS/95918	43	13.23	38.33	4.04	21	14.73	14.67	10.26	17.81	5.85	9.43	1.27	3.6	1.06	1.99	0.35	1.24	0.22	0.83	0.23	0.35	0.05	0.42	0.04	0.41	1.61	0.271098	0.309646	0.503301
LE 702	Medicago sativa L. subsp. sativa	cultivar	Japan	10.25642/IPK/GBIS/300520	40.33	4.04	41.33	4.04	29.33	8.08	24.67	9.87	20.55	17.71	15.76	12.13	3.78	3.27	2.98	2.3	1.29	1.33	0.88	0.81	0.29	0.09	0.24	0.1	0.41	0.8	0.522779	0.486875	0.555137
LE 2414	Medicago x varia Martyn	breeding/research material	not available	10.25642/IPK/GBIS/634370	43.67	9.61	45	9	34.67	7.37	34	5.29	25.91	8.42	21.26	5.44	5.33	2.15	4.46	1.08	1.93	1	1.52	0.47	0.35	0.04	0.34	0.03	0.41	0.87	0.889162	1.02748	1.43459
LE 2418	Medicago sativa L.	cultivar	Turkey	10.25642/IPK/GBIS/634374	51	18.52	46	14	40	13.11	33.33	13.2	23.96	8.92	16.63	2.95	4.37	1.45	3.13	0.58	1.17	0.34	0.76	0.28	0.28	0.09	0.24	0.07	0.41	1.24	0.643175	0.591202	0.434838
MED 181	Medicago glutinosa M.Bieb.	unknown	China	10.25642/IPK/GBIS/64587	52.67	8.02	46.33	9.5	37.67	9.81	28.67	9.07	27.48	7.65	20.89	9.65	5.26	1.49	4.33	2.03	1.71	0.51	1.3	0.65	0.33	0.06	0.31	0.09	0.41	0.93	0.926628	0.984427	1.08709
LE 2666	Medicago sativa L. subsp. sativa	unknown	North Korea	10.25642/IPK/GBIS/635999	48.67	9.45	49	14.42	35.67	10.07	21.33	8.08	20.99	5.48	19.32	5.15	4.49	1.2	3.9	1.01	1.59	0.49	1.19	0.23	0.36	0.07	0.31	0.08	0.4	0.59	0.654591	0.756869	0.925278
LE 2683	Medicago sativa L.	unknown	Albania	10.25642/IPK/GBIS/636016	50.33	8.62	48.33	14.29	33	5	22.67	14.19	24.74	2.09	18.36	1.9	5.05	0.25	3.75	0.23	1.68	0.19	1.28	0.41	0.33	0.04	0.35	0.13	0.4	1.3	0.7332	0.818526	1.05159
LE 643	Medicago sativa L. subsp. sativa	landrace	Spain	10.25642/IPK/GBIS/300464	47	10.82	48.33	11.59	38.67	14.29	19	16.46	23.59	10.13	21.05	3.78	4.43	2.2	3.46	1.39	1.63	0.81	1.23	0.61	0.37	0.07	0.34	0.06	0.4	0.97	0.801549	0.662506	0.980439
LE 810	Medicago sativa L. subsp. sativa	cultivar	Australia	10.25642/IPK/GBIS/300622	44.33	14.29	42.67	12.01	30.67	9.81	17.33	14.47	23.31	3.46	16.07	5.48	4.4	0.73	3.19	1.08	1.38	0.21	0.98	0.38	0.31	0.01	0.3	0.05	0.4	1.21	0.604656	0.606671	0.661353
LE 2647	Medicago sativa L. subsp. sativa	cultivar	Slovakia	10.25642/IPK/GBIS/635980	53	10.82	52.33	12.5	38.67	12.9	26	20.88	33.53	14.38	26.34	8.15	6.23	2.29	5.1	1.37	1.77	0.42	1.38	0.33	0.3	0.1	0.28	0.09	0.39	1.13	1.42561	1.37331	1.19448
LE 2478	Medicago x varia Martyn	breeding/research material	not available	10.25642/IPK/GBIS/634501	54	7.21	45.67	4.93	32.33	4.04	20	15.52	26.6	7.11	18.4	4.52	5.43	1.29	3.79	0.71	1.75	0.27	1.36	0.63	0.33	0.08	0.36	0.14	0.39	1.64	0.790041	0.889506	1.16387
LE 919	Medicago sativa L.	cultivar	USA	10.25642/IPK/GBIS/300727	46.33	5.13	48.33	4.04	34.67	15.28	25	3	28.01	5.54	24.39	7	5.73	0.52	4.89	1.87	1.65	0.22	1.26	0.77	0.29	0.04	0.24	0.09	0.39	0.84	1.10275	1.21108	1.01668
LE 971	Medicago x varia Martyn	breeding/research material	Germany	10.25642/IPK/GBIS/300762	45.33	7.23	41	4.58	29.33	3.79	8	4.36	17.72	2.63	11.96	2.81	3.51	0.78	2.5	0.67	1.15	0.55	0.76	0.38	0.32	0.1	0.3	0.1	0.39	1.01	0.342094	0.379277	0.427405
LE 708	Medicago sativa L. subsp. sativa	cultivar	USA	10.25642/IPK/GBIS/300525	50.67	10.02	48	14	38.67	3.51	28	8.72	28.65	12.27	19.92	9.98	5.84	2.28	4.22	1.96	1.81	0.74	1.43	0.44	0.31	0.05	0.36	0.07	0.38	1.62	0.921222	1.06521	1.26573
LE 746	Medicago sativa L. subsp. sativa	cultivar	USA	10.25642/IPK/GBIS/300561	48.33	10.97	45.67	7.09	34.67	10.6	20.33	15.5	23.92	7.28	15.49	2.18	4.23	1.47	3.04	0.58	1.38	0.69	1	0.15	0.32	0.04	0.33	0.02	0.38	1.19	0.598085	0.555807	0.67485
LE 877	Medicago sativa L. subsp. sativa	cultivar	USA	10.25642/IPK/GBIS/300688	49	3.61	43.33	6.43	27	18.52	19.67	14.98	24.18	9.13	16.25	10.84	4.51	1.85	3.07	2.14	1.42	0.72	1.04	0.97	0.31	0.04	0.31	0.07	0.38	1.44	0.634249	0.598446	0.722187
LE 912	Medicago x varia Martyn	cultivar	not available	10.25642/IPK/GBIS/300721	52.33	10.26	47	16.09	38.33	10.5	31.67	12.1	28.24	8.38	21.2	5.28	5.64	2.27	4.33	1.07	1.64	0.79	1.26	0.29	0.28	0.02	0.3	0.05	0.38	1.31	0.966386	1.05555	1.01051
LE 2428	Medicago x varia Martyn	breeding/research material	not available	10.25642/IPK/GBIS/634377	52	14.73	51	10.54	35.67	7.02	30	22.72	26.74	5.13	19.84	3.73	5.46	1.5	4.17	0.76	1.67	0.38	1.3	0.39	0.31	0.02	0.31	0.05	0.37	1.29	0.856354	0.984098	1.06167
LE 2671	Medicago sativa L. subsp. sativa	unknown	Italy	10.25642/IPK/GBIS/636004	46	2.65	50.33	14.74	22	16.52	21.33	11.5	23.16	4.55	16.1	3.33	4.56	0.92	3.26	0.62	1.44	0.25	1.07	0.26	0.32	0.03	0.33	0.02	0.37	1.3	0.601887	0.642528	0.753484
LE 1481	Medicago sativa L. subsp. sativa	breeding/research material	Russia	10.25642/IPK/GBIS/300913	44.33	4.93	45	3	29	12.77	18.67	17.01	18.57	4.66	14.28	7.55	3.5	1.02	2.9	1.02	1.07	0.45	0.71	0.23	0.3	0.06	0.25	0.01	0.36	0.6	0.428046	0.438708	0.37151
LE 733	Medicago falcata L.	cultivar	Russia	10.25642/IPK/GBIS/300550	53	22.65	45.33	10.5	40	20.07	21.67	8.96	26.38	14.19	15.28	4.52	5.14	2.64	2.91	0.73	1.05	0.26	0.69	0.11	0.22	0.05	0.25	0.08	0.36	2.23	0.650651	0.646496	0.354296
LE 519	Medicago sativa L.	cultivar	Hungary	10.25642/IPK/GBIS/300344	47.33	10.69	46.33	10.02	25.67	15.5	16.67	8.02	24.01	5.49	16.01	1.21	4.64	1.02	3.11	0.35	1.52	0.53	1.17	0.4	0.32	0.05	0.37	0.09	0.35	1.53	0.620488	0.623718	0.869676
LE 646	Medicago sativa L. subsp. sativa	cultivar	USA	10.25642/IPK/GBIS/300467	52.67	8.02	50.33	7.23	39.67	5.69	31	3.46	26.22	6.52	17.5	3.92	5.1	1.41	3.61	0.79	1.82	0.65	1.47	0.65	0.35	0.09	0.4	0.11	0.35	1.49	0.740663	0.795769	1.30833
LE 745	Medicago sativa L. subsp. sativa	cultivar	USA	10.25642/IPK/GBIS/300560	49.67	15.5	54.33	11.59	36.33	9.61	33.33	7.57	28.13	11.33	23.97	6.39	5.18	2.14	4.37	0.91	1.5	0.49	1.15	0.1	0.3	0.03	0.27	0.05	0.35	0.81	1.0884	0.97841	0.843562
LE 2694	Medicago x varia Martyn	unknown	Slovakia	10.25642/IPK/GBIS/64456	52.33	17.04	51.33	15.04	29.67	2.89	19	10.82	28.73	9.78	21.95	6.43	5.6	2.31	4.26	1.5	1.39	0.62	1.04	0.32	0.25	0.01	0.25	0.04	0.35	1.34	1.01794	1.03112	0.706929
LE 755	Medicago sativa L.	breeding/research material	Poland	10.25642/IPK/GBIS/300568	48	14.11	49	10.58	30.33	12.86	17.67	14.57	26.57	9.63	22.14	3.46	5.19	2.47	4.3	1.1	1.75	1.07	1.41	0.43	0.32	0.06	0.33	0.05	0.34	0.89	0.949553	0.964596	1.20666
LE 808	Medicago x varia Martyn	breeding/research material	Russia	10.25642/IPK/GBIS/300620	53	12.12	51	8.19	40.33	13.65	40	4	36.36	15.93	28.85	6.19	7.18	3.94	5.75	0.86	1.62	0.78	1.28	0.21	0.23	0.03	0.22	0.02	0.34	1.43	1.69325	1.78444	1.01403
LE 2367	Medicago sativa L.	cultivar	Netherlands	10.25642/IPK/GBIS/301370	49.67	11.72	44.67	6.11	32	10.39	16	9.54	26.41	4.51	18.89	1.58	5.14	1.03	3.63	0.56	1.35	0.39	1.02	0.22	0.26	0.03	0.28	0.02	0.33	1.51	0.805287	0.806454	0.673383
LE 674	Medicago x varia Martyn	breeding/research material	Germany	10.25642/IPK/GBIS/300495	50.33	8.74	47	7.21	25.33	15.28	16.33	13.58	23.89	6.45	16.32	2.43	4.81	1.1	3.53	0.27	1.68	0.26	1.35	0.03	0.35	0.05	0.38	0.02	0.33	1.28	0.629342	0.733888	1.1091
LE 845	Medicago sativa L.	cultivar	Hungary	10.25642/IPK/GBIS/300656	50.67	18.01	45	8.89	40.33	14.5	27.67	15.04	23.66	7.74	17.5	2.71	4.87	2.09	3.62	0.7	1.91	0.9	1.58	0.31	0.39	0.02	0.44	0	0.33	1.25	0.668349	0.761987	1.47577
LE 816	Medicago x varia Martyn	cultivar	Czechoslovakia	10.25642/IPK/GBIS/300628	59.67	15.5	49.67	7.23	32.67	5.86	30.33	10.26	33.93	10.85	27.12	9.88	6.9	2.34	5.86	2.23	2.39	1.03	2.07	0.74	0.35	0.08	0.36	0.08	0.32	1.04	1.48533	1.74766	2.41934
LE 2412	Medicago sativa L. subsp. sativa	breeding/research material	USA	10.25642/IPK/GBIS/634368	49.33	11.15	44	11.36	40.33	8.74	23	6.56	22.29	9.24	17.8	3.66	4.32	1.92	3.25	0.9	1.37	0.63	1.05	0.48	0.32	0.05	0.31	0.06	0.32	1.07	0.640443	0.606844	0.703457
LE 2693	Medicago x varia Martyn	landrace	Germany	10.25642/IPK/GBIS/94211	44.33	6.03	44	8.54	28.67	5.69	12.67	8.62	19.75	6.23	16.46	5.31	4.06	1.52	3.51	1.48	1.37	0.48	1.05	0.47	0.34	0.04	0.3	0.06	0.32	0.55	0.524744	0.615947	0.703457
LE 855	Medicago sativa L. subsp. sativa	landrace	Uzbekistan	10.25642/IPK/GBIS/300666	52.33	11.5	52	9.17	31.33	10.41	24.67	17.39	26.76	12	19.62	2.9	5.28	2.35	4.06	0.7	1.8	0.64	1.48	0.3	0.35	0.03	0.37	0.06	0.32	1.22	0.847491	0.926552	1.30275
LE 2670	Medicago sativa L. subsp. sativa	wild plant	Bulgaria	10.25642/IPK/GBIS/636003	46.33	7.09	44.33	10.02	32.67	8.62	34	12.12	23.2	10.78	16.89	5.9	4.23	1.8	3.19	0.79	1.13	0.35	0.81	0.19	0.28	0.06	0.27	0.13	0.32	1.04	0.632511	0.583231	0.447601
LE 705	Medicago x varia Martyn	cultivar	Hungary	10.25642/IPK/GBIS/300522	46.67	10.26	42.33	4.51	32.33	6.51	17	11.36	24.56	5.97	17.2	5.97	4.72	1.49	3.45	1.28	1.4	0.54	1.08	0.32	0.29	0.02	0.32	0.04	0.32	1.27	0.681879	0.703835	0.7394
LE 2639	Medicago sativa L. subsp. sativa	unknown	Iran	10.25642/IPK/GBIS/635972	54.67	18.45	47	6.08	29.33	12.58	23.67	15.04	26.28	9.22	21.39	6.96	5	1.72	4.1	1.46	1.45	0.31	1.14	0.35	0.3	0.08	0.28	0.07	0.31	0.9	0.907374	0.886061	0.808352
LE 879	Medicago sativa L.	cultivar	Hungary	10.25642/IPK/GBIS/300690	47.67	13.2	46	11.53	30	23.07	13.67	7.37	23.21	10.69	19.05	6.38	4.61	2.2	3.81	1.53	1.5	0.56	1.19	0.43	0.34	0.13	0.32	0.04	0.31	0.8	0.713708	0.759164	0.872903
LE 2646	Medicago sativa L. subsp. caerulea (Less. ex Ledeb.) Schmalh.	unknown	not available	10.25642/IPK/GBIS/635979	42.33	9.5	46.33	9.81	29.33	12.01	20.33	14.57	18.92	6.22	12.55	2.65	3.88	1.25	2.75	0.71	1.24	0.41	0.93	0.44	0.34	0.14	0.33	0.11	0.31	1.13	0.383279	0.461184	0.56394
LE 2470	Medicago x varia Martyn	breeding/research material	not available	10.25642/IPK/GBIS/634493	53.33	7.64	47	5.2	36.33	7.77	16.33	15.7	20.88	4.57	15.51	1.28	4.09	1.11	3.05	0.44	1.28	0.42	0.98	0.29	0.31	0.03	0.31	0.05	0.3	1.04	0.522748	0.539179	0.613429
LE 2712	Medicago x varia Martyn	cultivar	Canada	10.25642/IPK/GBIS/64343	44	7.55	44	3.61	36	2	18.67	12.22	19.9	5.24	20	1.92	4.12	1.44	3.86	0.49	1.29	0.54	0.99	0.15	0.31	0.05	0.26	0.04	0.3	0.26	0.642441	0.687376	0.624529
LE 596	Medicago sativa L. subsp. sativa	landrace	Italy	10.25642/IPK/GBIS/300419	51.67	10.6	49.33	10.21	35	2	29	15.13	30.03	8.55	22.4	8.93	5.65	1.52	4.46	1.77	2.06	0.36	1.76	0.34	0.37	0.05	0.41	0.08	0.3	1.19	1.08581	1.08916	1.773
LE 902	Medicago x varia Martyn	breeding/research material	France	10.25642/IPK/GBIS/300712	46	5.57	46.33	1.53	38	7.21	22.67	11.85	28.47	5.92	22.53	3.36	5.46	1.38	4.3	0.78	1.37	0.41	1.07	0.42	0.25	0.01	0.24	0.06	0.3	1.16	1.03538	1.01478	0.716857
LE 929	Medicago sativa L. subsp. sativa	cultivar	not available	10.25642/IPK/GBIS/300735	47.67	13.5	47.33	11.68	33.33	4.16	26.67	16.17	22.85	8.13	17.3	4.95	4.45	1.7	3.26	1.09	1.27	0.56	0.97	0.44	0.28	0.02	0.29	0.05	0.3	1.19	0.638091	0.627029	0.602426
LE 2674	Medicago sativa L. subsp. sativa	wild plant	Tunisia	10.25642/IPK/GBIS/636007	47	12.29	47.33	10.12	34	13.08	22.33	15.82	39.69	14.53	30.8	8.21	6.49	2.15	5.4	1.15	1.9	0.89	1.6	0.43	0.3	0.12	0.3	0.08	0.3	1.09	1.97325	1.51478	1.48663
LE 2673	Medicago sativa L. subsp. sativa	wild plant	Tunisia	10.25642/IPK/GBIS/636006	48.33	11.85	42	8.19	32	10.58	17.33	7.23	41.76	8.21	32.74	6.84	7.42	1.97	5.51	1.3	2.83	1.49	2.54	1.55	0.37	0.1	0.44	0.25	0.29	1.91	2.20693	1.76712	3.51518
LE 736	Medicago x varia Martyn	cultivar	Russia	10.25642/IPK/GBIS/300551	53.67	16.92	43.67	12.58	32.33	7.37	20	15.1	18.15	4.68	12.08	1.03	3.29	1.24	2.19	0.27	0.86	0.41	0.57	0.11	0.26	0.03	0.26	0.03	0.29	1.1	0.353911	0.311422	0.239718
LE 775	Medicago sativa L.	cultivar	Czechoslovakia	10.25642/IPK/GBIS/300588	44.67	7.57	47	11.53	34.33	6.81	27	10.15	23.5	2.67	17.79	2.09	4.19	0.57	3.25	0.14	1.24	0.24	0.95	0.1	0.29	0.02	0.29	0.02	0.29	0.94	0.674829	0.588582	0.576067
LE 858	Medicago x varia Martyn	cultivar	USA	10.25642/IPK/GBIS/300669	45.67	5.03	46	18.73	27.67	5.13	19	16.52	25.14	8.68	16.99	5.67	4.9	1.7	3.55	1.19	1.43	0.43	1.14	0.56	0.3	0.06	0.32	0.12	0.29	1.35	0.68946	0.751855	0.797203
LE 521	Medicago sativa L.	cultivar	France	10.25642/IPK/GBIS/300346	50.33	7.23	44	8.54	32	11.27	16.67	18.72	27.71	1.33	17.66	3.77	4.93	0.64	3.32	0.66	1.17	0.34	0.88	0.08	0.23	0.04	0.27	0.03	0.29	1.61	0.78991	0.707449	0.503497
LE 2385	Medicago x varia Martyn	cultivar	USA	10.25642/IPK/GBIS/1611019	50.67	19.14	50.67	7.37	39.33	17.21	33	17.35	28.69	8.43	24.53	5.77	5.51	1.84	4.75	1.27	1.65	0.78	1.36	0.46	0.29	0.04	0.28	0.03	0.29	0.76	1.136	1.13124	1.09736
LE 2409	Medicago x varia Martyn	breeding/research material	not available	10.25642/IPK/GBIS/635609	51	10.82	51.33	10.41	29.67	2.08	26	1.73	26.81	8.02	20.66	5.23	4.78	1.17	3.93	1.1	1.74	0.21	1.46	0.4	0.37	0.06	0.37	0.01	0.28	0.85	0.894082	0.811952	1.24231
LE 779	Medicago sativa L. subsp. sativa	cultivar	USA	10.25642/IPK/GBIS/300592	49	16.37	39	6.08	31.67	7.51	18.67	17.01	21.2	7.6	14.21	3.26	4.19	1.94	2.83	0.98	1.27	0.75	0.99	0.47	0.29	0.04	0.34	0.05	0.28	1.36	0.486273	0.512519	0.614847
LE 796	Medicago x varia Martyn	breeding/research material	Estonia	10.25642/IPK/GBIS/300609	45.33	9.45	48.67	16.01	28.67	11.24	27.67	7.64	28.2	16.02	21.89	9.57	5.08	2.63	4.21	2.04	1.23	0.63	0.96	0.41	0.24	0.02	0.23	0.07	0.27	0.87	0.996426	0.924391	0.577437
LE 2503	Medicago x varia Martyn	breeding/research material	not available	10.25642/IPK/GBIS/634595	50.33	13.05	44.67	13.5	32.67	4.04	16.33	6.81	21.45	7.37	13.87	4.13	4.04	1.41	2.75	0.96	1.09	0.52	0.83	0.5	0.26	0.04	0.29	0.08	0.26	1.29	0.480235	0.480202	0.442418
LE 2481	Medicago sativa L.	cultivar	Denmark	10.25642/IPK/GBIS/634504	55.33	11.68	47	11.27	24	6.24	25	19.97	29.41	10.67	19.79	5.74	5.88	2.13	4.13	1.28	1.66	0.62	1.4	0.29	0.28	0.02	0.35	0.09	0.26	1.75	0.939488	1.04963	1.13649
LE 974	Medicago x varia Martyn	breeding/research material	Germany	10.25642/IPK/GBIS/300765	41.67	7.51	48.33	11.37	31	10.82	11.33	7.64	18.85	7.25	15.7	5.28	3.75	1.19	3.17	0.82	1.28	0.22	1.02	0.14	0.36	0.1	0.33	0.05	0.26	0.58	0.477707	0.513807	0.638466
LE 820	Medicago sativa L. subsp. sativa	cultivar	USA	10.25642/IPK/GBIS/300632	50.67	6.03	44.67	7.51	30.33	14.36	17.33	11.37	23.11	4.34	17.01	8.28	4.4	1.31	3.15	1.34	1.19	0.4	0.94	0.46	0.27	0.01	0.29	0.02	0.25	1.25	0.634533	0.599064	0.547019
LE 2643	Medicago sativa L. subsp. sativa	unknown	Turkey	10.25642/IPK/GBIS/635976	48.33	8.5	42.33	8.33	33	6.56	17.67	6.43	21.59	3.46	14.54	2.98	3.94	0.52	2.83	0.46	1.08	0.16	0.84	0.21	0.28	0.04	0.3	0.07	0.24	1.11	0.506719	0.481939	0.44364
LE 2466	Medicago x varia Martyn	breeding/research material	not available	10.25642/IPK/GBIS/634489	44.33	8.02	41.33	6.35	32	5.57	27.67	14.57	25.7	5.09	19.46	4.62	4.9	1.01	3.8	1.1	1.4	0.43	1.16	0.44	0.28	0.03	0.3	0.04	0.24	1.1	0.807284	0.804803	0.794171
LE 2489	Medicago sativa L. subsp. sativa	cultivar	Germany	10.25642/IPK/GBIS/634581	53	11.36	51	16.82	34	13	29	27.18	28.18	15.59	20.09	8.3	5.46	2.59	4.06	1.3	1.36	0.16	1.13	0.04	0.29	0.13	0.3	0.08	0.23	1.4	0.913842	0.958139	0.751528
LE 2369	Medicago sativa L. subsp. sativa	cultivar	France	10.25642/IPK/GBIS/301372	49.33	10.69	47	7.94	30.67	18.23	34.33	4.04	26.58	8.33	18.17	2.95	4.68	1.6	3.29	0.56	1.1	0.46	0.87	0.28	0.23	0.03	0.26	0.05	0.23	1.39	0.779579	0.665505	0.467994
LE 2645	Medicago sativa L. subsp. sativa	unknown	Turkey	10.25642/IPK/GBIS/635978	57.33	10.02	56.33	26.08	40	16.09	34.67	18.56	28.05	8.96	22.28	12.11	5.42	2.06	4.32	2.57	1.44	0.53	1.21	0.55	0.27	0	0.3	0.05	0.23	1.1	1.00878	1.01203	0.852071
LE 2660	Medicago sativa L. subsp. caerulea (Less. ex Ledeb.) Schmalh.	unknown	Tajikistan	10.25642/IPK/GBIS/635993	41	12.49	45	6.08	27.33	7.37	14.67	13.87	13.02	5.64	11.7	2.77	2.48	1.18	2.2	0.73	1.02	0.61	0.79	0.35	0.4	0.05	0.35	0.05	0.23	0.28	0.245894	0.235822	0.394053
LE 2411	Medicago sativa L. subsp. sativa	breeding/research material	not available	10.25642/IPK/GBIS/635611	52.67	12.01	42.33	9.5	38.67	5.69	23	18.03	21.92	3.13	16.83	5.42	4.08	0.52	3.13	0.93	1.12	0.25	0.9	0.3	0.27	0.03	0.28	0.02	0.22	0.95	0.595491	0.551969	0.492934
LE 780	Medicago sativa L. subsp. sativa	cultivar	Canada	10.25642/IPK/GBIS/300593	48	12.17	53.33	24.09	33.33	10.79	15	5.29	23.85	6.38	18.51	9.75	4.6	1.47	3.71	2.17	1.09	0.12	0.87	0.26	0.25	0.05	0.26	0.06	0.22	0.89	0.712599	0.737635	0.463739
LE 850	Medicago sativa L. subsp. sativa	cultivar	Czechoslovakia	10.25642/IPK/GBIS/300661	50	9	43.33	8.08	32.67	9.24	31.67	3.51	20.66	1.68	15.78	3.44	3.87	0.5	2.92	0.73	1.1	0.14	0.88	0.3	0.29	0.03	0.3	0.06	0.22	0.95	0.526244	0.488431	0.473373
LE 2677	Medicago sativa L. subsp. sativa	unknown	Albania	10.25642/IPK/GBIS/636010	41.67	5.77	42.33	7.37	34.67	5.13	26.67	3.79	22.98	7.93	17.42	4.49	4	1.24	3.07	0.65	1.02	0.32	0.8	0.09	0.26	0.08	0.27	0.08	0.22	0.93	0.646172	0.530772	0.399042
LE 936	Medicago sativa L. subsp. sativa	cultivar	USA	10.25642/IPK/GBIS/300742	45.33	13.5	39.33	7.37	34.67	11.93	21.67	8.39	25.85	9.19	17.82	6.41	4.83	1.86	3.56	1.01	1.65	0.89	1.43	0.67	0.32	0.07	0.41	0.2	0.22	1.27	0.743564	0.743202	1.15385
LE 2382	Medicago x varia Martyn	cultivar	Germany	10.25642/IPK/GBIS/1611002	48.33	8.5	47.33	10.79	20.33	7.23	24	16.37	25.46	14.57	18.12	3.96	5.02	3	3.87	1.14	1.37	0.49	1.16	0.45	0.3	0.08	0.29	0.06	0.21	1.15	0.744675	0.839701	0.777153
LE 2634	Medicago sativa L.	unknown	Afghanistan	10.25642/IPK/GBIS/635967	52.33	19.5	50.67	16.92	38.67	11.02	22.33	15.82	27.1	10.61	21.29	8.11	5.17	2.27	4.18	1.81	1.21	0.44	1	0.54	0.24	0.02	0.23	0.03	0.21	0.99	0.931312	0.934064	0.591716
LE 847	Medicago x varia Martyn	cultivar	Hungary	10.25642/IPK/GBIS/300658	45.67	6.35	44.33	2.08	31.33	6.35	19	5.57	21.12	4.3	14.27	0.5	3.97	0.98	2.83	0.23	1.26	0.27	1.05	0.2	0.32	0.03	0.37	0.05	0.21	1.14	0.486483	0.485609	0.646975
LE 968	Medicago x varia Martyn	breeding/research material	Germany	10.25642/IPK/GBIS/300759	42.33	12.5	41.33	9.07	24.67	8.08	18.33	10.79	22.07	4.56	18.17	0.61	4.29	1.38	3.35	0.45	1.22	0.49	1.01	0.3	0.28	0.03	0.3	0.05	0.21	0.94	0.647303	0.621172	0.602572
LE 821	Medicago sativa L.	cultivar	Russia	10.25642/IPK/GBIS/300633	45.67	2.08	48.67	3.21	36	2	33	10.54	22.97	5.42	21.09	8.23	4.51	1.09	4.11	1.56	1.35	0.64	1.15	0.38	0.29	0.07	0.28	0.03	0.2	0.4	0.781966	0.801177	0.759206
LE 2366	Medicago sativa L.	cultivar	Germany	10.25642/IPK/GBIS/301369	49	8.54	48.33	16.07	29.67	11.59	23.67	5.13	23.35	4.91	20.67	6.99	4.84	1.65	4.16	1.79	1.66	1.28	1.46	0.89	0.31	0.15	0.33	0.08	0.2	0.68	0.779072	0.870259	1.18519
LE 2461	Medicago x varia Martyn	breeding/research material	not available	10.25642/IPK/GBIS/634388	47.33	7.77	46.33	12.1	29.67	6.81	31	6.08	24.9	4.62	19.72	2.93	4.86	0.91	3.91	0.38	1.41	0.2	1.21	0.01	0.29	0.01	0.31	0.03	0.2	0.95	0.792604	0.82134	0.83432
LE 2709	Medicago x varia Martyn	cultivar	Germany	10.25642/IPK/GBIS/64590	47.33	10.69	46.67	7.57	28	5	26.67	18.77	29.12	11.47	22.73	14.26	5.51	2.35	4.35	2.84	1.42	0.77	1.22	0.78	0.25	0.03	0.28	0.01	0.2	1.16	1.06842	1.03598	0.847181
LE 614	Medicago sativa L. subsp. caerulea (Less. ex Ledeb.) Schmalh.	breeding/research material	Greece	10.25642/IPK/GBIS/300436	49	8.89	53	15.52	38.33	11.55	23	11.14	23.07	8.65	18.79	7.46	4.49	1.79	3.73	1.45	1.75	0.83	1.55	0.6	0.38	0.03	0.41	0	0.2	0.76	0.69972	0.723877	1.32647
LE 654	Medicago sativa L. subsp. sativa	landrace	Turkey	10.25642/IPK/GBIS/300475	52.67	8.02	50	1.73	24.33	17.95	18	15.59	18.98	8.36	14.13	7.32	3.76	1.71	2.83	1.5	1.15	0.75	0.95	0.66	0.28	0.09	0.31	0.07	0.2	0.93	0.432901	0.459922	0.534256
LE 2370	Medicago sativa L.	cultivar	Denmark	10.25642/IPK/GBIS/301373	44.67	12.5	45	12.77	31	6.24	21.67	6.43	26.3	3.16	20.43	2.56	4.87	0.7	3.93	0.4	1.31	0.3	1.12	0.16	0.27	0.03	0.29	0.05	0.19	0.94	0.86731	0.82724	0.717492
LE 921	Medicago sativa L. subsp. sativa	breeding/research material	Sweden	10.25642/IPK/GBIS/300729	45.67	7.02	47	10.54	32	1	26.33	12.5	25.02	4.89	20.29	3.91	4.66	1.1	3.95	0.47	1.29	0.42	1.1	0.06	0.27	0.02	0.28	0.04	0.19	0.71	0.819445	0.795596	0.693921
LE 830	Medicago x varia Martyn	breeding/research material	Sweden	10.25642/IPK/GBIS/300642	49.67	8.5	48.33	8.5	31.67	5.51	32	11.14	26	4.45	20.47	5.91	4.99	1.01	4.19	1.15	1.38	0.44	1.2	0.48	0.28	0.06	0.29	0.07	0.18	0.8	0.859095	0.9037	0.80982
LE 514	Medicago x varia Martyn	cultivar	Canada	10.25642/IPK/GBIS/300340	47.33	6.81	49.67	10.6	26	2	15.33	18.01	22.96	6.09	15.16	6.39	4.23	0.81	2.86	1.2	1.01	0.22	0.84	0.47	0.24	0.01	0.28	0.09	0.17	1.37	0.561851	0.522897	0.414886
LE 2488	Medicago sativa L. subsp. sativa	breeding/research material	not available	10.25642/IPK/GBIS/634580	50.67	13.43	48.67	9.07	32.33	8.39	28.33	22.3	25.59	4.52	23.38	1.99	4.99	0.95	4.56	0.47	1.47	0.4	1.3	0.29	0.29	0.04	0.28	0.05	0.17	0.43	0.965751	0.983502	0.93452
LE 525	Medicago sativa L. subsp. sativa	cultivar	Italy	10.25642/IPK/GBIS/300350	46.67	14.22	50.67	10.02	42.33	15.5	32.67	15.53	28.78	14.16	20.63	7.23	5.39	2.55	4.11	1.58	1.78	0.6	1.61	0.76	0.35	0.05	0.38	0.06	0.17	1.28	0.958385	0.957504	1.40144
MED 148	Medicago glutinosa M.Bieb.	unknown	not available	10.25642/IPK/GBIS/64554	47.33	15.7	48	11.27	27.33	1.15	31.33	8.5	24.98	8.38	23.44	5.93	5.17	1.99	4.98	1.46	1.4	0.61	1.23	0.37	0.27	0.04	0.25	0.02	0.17	0.19	0.945149	1.11283	0.842095
LE 2462	Medicago x varia Martyn	breeding/research material	not available	10.25642/IPK/GBIS/634389	46.33	16.56	43.67	11.59	28.67	20.98	23.33	17.16	24.76	15.9	19.14	9.49	4.84	3.52	3.87	2.29	1.33	1.05	1.17	0.74	0.27	0.02	0.3	0.02	0.16	0.97	0.764967	0.809592	0.760966
LE 717	Medicago sativa L. subsp. sativa	cultivar	USA	10.25642/IPK/GBIS/300534	43.67	12.01	42.33	12.5	29.33	12.34	18	16.46	17.8	3.87	14.65	4.85	3.15	0.87	2.58	0.9	0.77	0.11	0.61	0.16	0.25	0.04	0.24	0.02	0.16	0.57	0.420928	0.351269	0.229693
LE 770	Medicago sativa L. subsp. sativa	cultivar	Bulgaria	10.25642/IPK/GBIS/300583	43	14.11	41.67	10.6	22	6.56	25.33	12.9	23.07	13.35	18.01	9.15	4.08	2.4	3.17	1.54	1.08	0.58	0.92	0.31	0.28	0.05	0.31	0.06	0.16	0.91	0.670674	0.559022	0.485892
LE 703	Medicago x varia Martyn	breeding/research material	India	10.25642/IPK/GBIS/300521	43	10.15	42.33	8.33	31	5.57	15.33	11.02	22.23	6.76	19.86	3	4.3	1.08	3.86	0.55	1.53	0.29	1.38	0.1	0.36	0.03	0.36	0.05	0.15	0.44	0.712638	0.717407	1.03252
LE 802	Medicago sativa L. subsp. sativa	cultivar	Russia	10.25642/IPK/GBIS/300614	48	14.93	54.67	15.18	34.33	5.69	32	12.17	28.09	8.79	25.48	4.68	5.31	2.24	4.84	1.2	1.38	0.46	1.23	0.41	0.27	0.02	0.25	0.03	0.15	0.47	1.15532	1.11084	0.830065
LE 835	Medicago sativa L. subsp. sativa	breeding/research material	Romania	10.25642/IPK/GBIS/300647	50.33	15.04	49.33	8.96	28.67	22.28	10.67	10.26	23.83	11.13	17.52	9.31	4.4	2.05	3.45	1.87	1.18	0.65	1.03	0.51	0.26	0.02	0.3	0.01	0.15	0.95	0.67392	0.656117	0.594357
LE 2658	Medicago sativa L. subsp. caerulea (Less. ex Ledeb.) Schmalh.	unknown	Tajikistan	10.25642/IPK/GBIS/635991	31	6.08	32	4.36	18.33	2.52	7	1.73	12.49	2.76	8.26	0.71	2.49	0.61	1.65	0.16	0.85	0.17	0.71	0.16	0.35	0.08	0.43	0.09	0.14	0.84	0.16653	0.17758	0.295124
LE 2664	Medicago sativa L. subsp. caerulea (Less. ex Ledeb.) Schmalh.	unknown	Kazakhstan	10.25642/IPK/GBIS/635997	46.67	7.64	45.33	14.19	26	19.92	13.67	5.51	13.12	8.25	9.27	4.33	2.56	1.51	1.83	0.9	0.51	0.19	0.37	0.12	0.21	0.04	0.21	0.04	0.14	0.73	0.19632	0.202489	0.0922784
LE 787	Medicago x varia Martyn	cultivar	Canada	10.25642/IPK/GBIS/300600	43	19	43.33	11.06	34.67	11.24	23.33	13.65	16.65	4.3	12.48	5.53	3.25	1.14	2.57	1.33	0.7	0.25	0.57	0.35	0.22	0.08	0.22	0.06	0.13	0.68	0.335412	0.361016	0.19512
LE 888	Medicago x varia Martyn	cultivar	Germany	10.25642/IPK/GBIS/300699	50.33	7.51	47.67	8.08	31	7.55	20.33	14.01	27.83	9.83	22.95	5.84	5.23	2.02	4.74	1.51	1.49	0.6	1.36	0.25	0.29	0.07	0.29	0.04	0.13	0.49	1.03097	1.07149	0.990953
LE 2465	Medicago x varia Martyn	breeding/research material	not available	10.25642/IPK/GBIS/634488	48	6.24	47	8.54	36	2.65	21.33	17.21	21.35	3.57	16.45	5.06	4.12	0.64	3.28	1	1.07	0.19	0.95	0.44	0.26	0.03	0.28	0.06	0.12	0.84	0.56691	0.584092	0.49709
LE 811	Medicago sativa L. subsp. sativa	cultivar	Russia	10.25642/IPK/GBIS/300623	51	9.54	50.33	7.64	29	3.61	21.67	5.03	28.48	2.97	23.26	7.13	5.51	0.55	4.57	1.2	1.29	0.09	1.17	0.41	0.24	0.02	0.25	0.04	0.12	0.94	1.0693	1.08837	0.73808
LE 862	Medicago sativa L. subsp. sativa	weed/companion flora	Spain	10.25642/IPK/GBIS/300673	34.5	4.95	41.5	4.95	28	2.83	20.5	6.36	17.76	1.53	16.22	3.95	3.49	0.23	3.15	0.62	1.33	0.02	1.21	0.08	0.38	0.03	0.39	0.05	0.12	0.34	0.46499	0.475167	0.786982
LE 778	Medicago x varia Martyn	cultivar	Canada	10.25642/IPK/GBIS/300591	47	5.29	47.33	5.51	36	8.72	19	6.08	20.12	5.52	17.68	4.31	3.95	1.38	3.57	0.94	1	0.32	0.88	0.24	0.25	0.02	0.25	0	0.12	0.38	0.574196	0.609502	0.430339
LE 2472	Medicago sativa L. subsp. sativa	breeding/research material	not available	10.25642/IPK/GBIS/634495	45.33	0.58	45.33	7.57	28	4.36	32.33	6.03	19.14	9.02	16.8	6.08	3.94	1.77	3.38	1.11	1.17	0.56	1.06	0.27	0.3	0.03	0.32	0.06	0.11	0.56	0.519041	0.575603	0.606484
LE 2484	Medicago sativa L.	cultivar	France	10.25642/IPK/GBIS/634507	49	9.85	53.67	4.16	36.67	9.87	40.33	7.51	27.3	9.94	22.66	9.52	5.08	1.26	4.33	1.62	1.32	0.27	1.22	0.48	0.27	0.08	0.28	0.08	0.1	0.75	0.998557	0.950739	0.78752	x
LE 809	Medicago x varia Martyn	breeding/research material	Russia	10.25642/IPK/GBIS/300621	55.67	13.01	51	9.85	40	8	28	2.65	30.84	5.16	25.25	5.27	5.59	0.74	4.8	0.9	1.32	0.13	1.22	0.25	0.24	0.02	0.25	0.01	0.1	0.79	1.25697	1.15975	0.78752
LE 2682	Medicago sativa L.	unknown	Albania	10.25642/IPK/GBIS/636015	45	7	47.33	4.04	31.33	10.02	30.67	6.43	19.47	3.93	16.55	2.96	3.77	0.68	3.39	0.45	0.94	0.24	0.84	0.29	0.25	0.06	0.24	0.07	0.1	0.38	0.520133	0.552396	0.386131
LE 964	Medicago x varia Martyn	breeding/research material	Germany	10.25642/IPK/GBIS/300756	46	14.53	41.67	8.62	24.33	4.93	14.33	9.71	15.71	5.47	13.04	2.6	3.01	1.29	2.57	0.66	0.71	0.24	0.61	0.15	0.24	0.03	0.24	0.03	0.1	0.44	0.330677	0.334356	0.211795
LE 966	Medicago x varia Martyn	breeding/research material	Germany	10.25642/IPK/GBIS/300757	39.5	10.61	42	12.73	29.5	7.78	24	2.83	17.82	4.84	14.94	2.11	3.28	1.1	2.7	0.37	0.86	0.36	0.77	0.11	0.26	0.02	0.28	0	0.09	0.58	0.429743	0.382778	0.32383
LE 765	Medicago x varia Martyn	cultivar	Greece	10.25642/IPK/GBIS/300578	46.33	4.16	51.33	19.3	30	1	34.33	10.5	24.39	7.08	22.25	4.04	4.51	1.22	4.41	0.98	1.69	0.59	1.6	0.44	0.38	0.12	0.36	0.04	0.09	0.1	0.875976	0.859657	1.32231	x
LE 706	Medicago sativa L. subsp. sativa	cultivar	Sweden	10.25642/IPK/GBIS/300523	51	7.94	49	14.18	29	16.82	20	16	25.46	7.78	22.39	13.63	5.04	1.22	4.86	2.79	1.86	0.48	1.78	1.06	0.37	0.02	0.36	0.01	0.08	0.18	0.920159	1.05871	1.61905	x
LE 837	Medicago x varia Martyn	breeding/research material	USA	10.25642/IPK/GBIS/300649	42.33	9.29	42.33	7.37	33	5.2	23.33	12.5	20.22	2.66	17.22	2.07	3.59	0.51	3.19	0.42	0.93	0.09	0.85	0.16	0.26	0.03	0.27	0.05	0.08	0.4	0.562036	0.494988	0.386571
LE 2452	Medicago falcata L.	cultivar	Estonia	10.25642/IPK/GBIS/634430	48	11.79	45	13.23	27.33	14.5	17.67	15.01	25.73	12.9	18.65	7.91	4.93	2.66	3.77	2.02	0.82	0.43	0.74	0.21	0.18	0.06	0.22	0.07	0.08	1.16	0.774585	0.803338	0.296738
LE 2649	Medicago sativa L. subsp. sativa	breeding/research material	Russia	10.25642/IPK/GBIS/635982	41.5	4.95	37.5	10.61	28.5	16.26	16	14.14	18.54	1	13.86	0.65	3.42	0.33	2.68	0.53	0.99	0.47	0.91	0.35	0.28	0.11	0.33	0.06	0.08	0.74	0.414785	0.39616	0.440559
LE 2449	Medicago x varia Martyn	breeding/research material	not available	10.25642/IPK/GBIS/634427	47.67	14.98	49	7.55	32.67	13.65	13.33	13.05	20.57	5.27	17.19	5.32	4.04	1.11	3.61	1.36	1.34	0.28	1.28	0.56	0.34	0.02	0.35	0.07	0.06	0.43	0.570769	0.630374	0.83877
LE 930	Medicago sativa L. subsp. sativa	cultivar	Serbia	10.25642/IPK/GBIS/300736	47	12.77	44.33	12.66	35.67	13.43	33	13.53	22.73	10.91	18.23	4.56	4.22	2.16	3.41	1.01	1.2	0.59	1.14	0.33	0.29	0.02	0.34	0.1	0.06	0.81	0.668862	0.62198	0.668981
LE 2633	Medicago sativa L. subsp. sativa	unknown	New Zealand	10.25642/IPK/GBIS/635966	46.33	12.9	43.33	9.87	36	10.82	20	10.54	21.59	0.61	16.74	2.49	4.1	0.27	3.42	0.65	1.14	0.41	1.09	0.45	0.28	0.08	0.31	0.08	0.05	0.68	0.583389	0.606066	0.607658
LE 415	Medicago sativa L. subsp. sativa	landrace	Spain	10.25642/IPK/GBIS/300252	50.33	13.8	46	10.58	38.33	6.51	35	8.54	27.63	9.51	20.4	3.13	5.06	1.47	4.16	0.8	1.91	0.49	1.86	0.26	0.38	0.03	0.45	0.03	0.05	0.9	0.909832	0.909816	1.7373
LE 2402	Medicago sativa L.	breeding/research material	not available	10.25642/IPK/GBIS/635602	44.67	8.96	46.67	13.32	34.33	6.81	17	15.1	24.09	6.76	20.91	3.58	4.53	1.69	3.99	0.9	1.46	0.84	1.42	0.61	0.31	0.06	0.35	0.07	0.04	0.54	0.813095	0.781234	1.01384
LE 737	Medicago sativa L. subsp. sativa	cultivar	Turkey	10.25642/IPK/GBIS/300552	54.33	10.69	51.33	19.04	28.33	15.89	22.33	17.62	20.74	7.42	17.82	6.48	4.09	1.96	3.52	1.56	1.05	0.48	1.01	0.53	0.26	0.01	0.28	0.03	0.04	0.57	0.596577	0.622266	0.518607
LE 924	Medicago x varia Martyn	breeding/research material	not available	10.25642/IPK/GBIS/300730	48	11.14	50.67	12.5	31.33	9.07	17.67	14.5	21.73	4.96	20.37	1.41	4.28	1.21	4.01	0.21	1.26	0.39	1.23	0.24	0.3	0.03	0.31	0.06	0.03	0.27	0.714498	0.741819	0.757885
LE 2689	Medicago sativa L. subsp. sativa	unknown	Italy	10.25642/IPK/GBIS/636022	49.33	10.02	49	17.35	27	17.35	23.33	14.84	20.68	1.57	18.06	2.33	4.11	0.18	3.51	0.59	1.1	0.26	1.08	0.38	0.27	0.07	0.3	0.07	0.02	0.6	0.602863	0.623532	0.580958
LE 629	Medicago sativa L. subsp. sativa	cultivar	United Kingdom	10.25642/IPK/GBIS/300451	47.67	10.21	51	3.61	30	10.44	29	8.19	27.07	2.7	24.76	4.09	5.15	0.56	4.92	0.82	1.52	0.44	1.51	0.19	0.29	0.05	0.31	0.02	0.01	0.23	1.0819	1.09517	1.1224	x
LE 2641	Medicago sativa L. subsp. caerulea (Less. ex Ledeb.) Schmalh.	unknown	Russia	10.25642/IPK/GBIS/635974	41.33	8.14	41.67	10.5	32.67	10.26	13.67	9.81	19.11	5.72	16.17	5.21	4.1	1.27	3.45	0.98	0.66	0.18	0.66	0.04	0.17	0.06	0.2	0.06	0	0.65	0.498794	0.611382	0.213018
LE 788	Medicago sativa L. subsp. sativa	cultivar	Italy	10.25642/IPK/GBIS/300601	46.67	7.57	52.67	10.69	36.67	5.13	29.67	12.74	22.4	1.94	21.38	4.39	4.13	0.39	3.91	0.66	1	0.06	1	0.32	0.24	0.02	0.25	0.05	0	0.22	0.773047	0.69797	0.489021
LE 2635	Medicago sativa L. subsp. sativa	unknown	China	10.25642/IPK/GBIS/635968	44.67	10.26	44.33	7.77	26	8	17	16.52	20.32	8.96	18.44	5.43	3.45	1.51	3.33	1.04	0.93	0.56	0.94	0.25	0.26	0.08	0.29	0.08	-0.01	0.12	0.604832	0.496562	0.427503
LE 2644	Medicago sativa L. subsp. sativa	unknown	Turkey	10.25642/IPK/GBIS/635977	47.67	16.26	50	17	33	4.36	28.33	15.63	22.54	7.91	18.86	7.9	4.53	1.92	3.96	1.89	1.21	0.6	1.22	0.72	0.26	0.02	0.3	0.08	-0.01	0.57	0.686192	0.77536	0.721893
LE 2364	Medicago sativa L. subsp. sativa	cultivar	Germany	10.25642/IPK/GBIS/301367	46.67	8.96	47	4.36	35.67	0.58	29.67	8.5	19.4	3.48	20.39	1.08	3.8	1.01	3.8	0.3	0.86	0.28	0.89	0.08	0.23	0.02	0.23	0.02	-0.03	0	0.638512	0.624133	0.374297
LE 2365	Medicago sativa L.	cultivar	Germany	10.25642/IPK/GBIS/301368	47.67	10.02	49.67	12.5	35.67	14.15	30	14.11	28.94	7.63	25.39	7.62	5.68	1.69	5.12	1.67	1.47	0.46	1.5	0.58	0.26	0.01	0.29	0.05	-0.03	0.56	1.18607	1.25698	1.07829	x
LE 2468	Medicago x varia Martyn	breeding/research material	not available	10.25642/IPK/GBIS/634491	43.33	12.74	48	6.08	27.33	12.1	14	12.17	24.4	10.4	23.64	6.07	4.66	1.99	4.29	1.85	1.2	0.34	1.23	0.28	0.27	0.03	0.32	0.11	-0.03	0.37	0.931081	0.864078	0.721796	x
LE 690	Medicago sativa L.	breeding/research material	Poland	10.25642/IPK/GBIS/300511	50.67	5.13	50.33	7.37	30.33	5.86	31	12.12	25.42	5.08	23.24	4.7	4.94	1.04	4.77	1.17	1.65	0.64	1.7	0.64	0.33	0.05	0.35	0.06	-0.05	0.17	0.95359	1.01849	1.37171
LE 2362	Medicago sativa L. subsp. sativa	wild plant	Canada	10.25642/IPK/GBIS/301365	46	11.53	40.67	6.11	32.33	10.02	18	8.66	20.24	6.93	17.01	4.67	3.64	1.28	3.14	0.84	0.78	0.28	0.85	0.29	0.21	0.03	0.27	0.02	-0.07	0.5	0.555732	0.494016	0.324221
LE 784	Medicago sativa L.	cultivar	Denmark	10.25642/IPK/GBIS/300597	45	6.08	47	9.17	27.33	10.21	25.33	11.15	27.91	9.28	23.6	7.9	5.21	1.66	4.69	1.75	1.4	0.47	1.48	0.65	0.27	0.05	0.31	0.08	-0.08	0.52	1.06322	1.05614	1.01325	x
LE 871	Medicago sativa L.	cultivar	Poland	10.25642/IPK/GBIS/300682	46.33	3.79	43.33	6.81	17.33	17.1	18.67	11.85	24	9.73	20.9	7.37	4.43	2.04	4.09	1.56	1.32	0.6	1.41	0.45	0.3	0.03	0.35	0.02	-0.09	0.34	0.809669	0.783135	0.910167	x
LE 448	Medicago sativa L. subsp. sativa	cultivar	Belarus	10.25642/IPK/GBIS/300282	43.67	10.97	29	21.93	29.67	11.59	11	10.44	18.08	4.26	16.06	6.01	3.3	0.64	2.98	0.95	0.89	0.29	0.98	0.54	0.26	0.04	0.32	0.08	-0.09	0.32	0.468699	0.42505	0.426525
LE 2680	Medicago sativa L. subsp. sativa	unknown	Argentina	10.25642/IPK/GBIS/636013	50	7.21	49	3	37.33	5.86	33	7	24.54	9.87	21.9	5.6	4.77	1.75	4.63	1.37	1.17	0.21	1.31	0.48	0.26	0.07	0.28	0.03	-0.14	0.14	0.867499	0.954573	0.749523	x
LE 2701	Medicago x varia Martyn	cultivar	Canada	10.25642/IPK/GBIS/64535	52	7	52	13	36.33	14.57	39.33	8.08	28.23	12.77	27.83	8.47	5.5	2.23	5.63	1.96	1.42	0.35	1.58	0.41	0.27	0.04	0.29	0.03	-0.16	-0.13	1.26816	1.33838	1.09717	x
average					48.4826	10.4068	46.4852	10.0428	32.4433	9.8456	22.6967	12.3039	24.8872	7.74995	18.771	5.04055	4.81005	1.60045	3.66925	1.03645	1.4327	0.52195	1.09955	0.35955	0.29765	0.05025	0.3002	0.0553

## Sheet: Table S2
Table S2: k-mer fragments associated with the respective traits, selected based on -log10 p-values and annotated by mapping to the reference genome.
fragment_id	trait of interest	fragment number	fragment sequence	-log10 p-value	frag_start	frag_end	fragment size in bp	gene_id	gene_chr	gene_start	gene_end	UniProt ID	GO IDs	GO Descriptions	KEGG IDs	ECO_Function	Panther_Ids
plant_height_hp_max_frag1	MAXheight_HP	Fragment1	ACCCTCGGGAATAACATTTTGTGCCTCCATATAATCTGCC	5.03	51032941	51032981	40	Msa0026910	chr1_1	51020065	51024894	Q9SZD4	GO:0005634, GO:0000932, GO:0005886, GO:0000502, GO:0005524, GO:0016887, GO:0007292, GO:0045087, GO:0010311, GO:0009965, GO:0010078, GO:0048232, GO:0035266, GO:0009933, GO:0048827, GO:0043248, GO:0043161, GO:0009408, GO:0051788, GO:0048829, GO:0048364, GO:0010015, GO:0090351, GO:0048367	GO:0005634; C:nucleus + GO:0000932; C:P-body + GO:0005886; C:plasma membrane + GO:0000502; C:proteasome complex + GO:0005524; F:ATP binding + GO:0016887; F:ATP hydrolysis activity + GO:0007292; P:female gamete generation + GO:0045087; P:innate immune response + GO:0010311; P:lateral root formation + GO:0009965; P:leaf morphogenesis + GO:0010078; P:maintenance of root meristem identity + GO:004823…	ath:AT4G29040	FUNCTION: The 26S protease is involved in the ATP-dependent degradation + SUBUNIT: Component of the 19S regulatory particle (RP/PA700) base + SUBCELLULAR LOCATION: Cytoplasm, P-body {ECO:0000269|PubMed:22615900}. + TISSUE SPECIFICITY: Preferentially expressed in the root and shoot + INDUCTION: Induced by treatment with the proteasome inhibitor MG132. + DISRUPTION PHENOTYPE: Displays disruption of…	PTHR23073
plant_height_hp_max_frag1	MAXheight_HP	Fragment1	ACCCTCGGGAATAACATTTTGTGCCTCCATATAATCTGCC	5.03	51032941	51032981	40	Msa0026930	chr1_1	51046598	51055042	Q8GZM7	GO:0005634, GO:0003677, GO:0003700, GO:0042802, GO:0010313, GO:0046983, GO:0015995, GO:0009740, GO:0009686, GO:0006783, GO:0009959, GO:0010100, GO:0010187, GO:0010161, GO:0006355, GO:0010099, GO:0010029, GO:0009737, GO:0009733, GO:0009409, GO:0009408	GO:0005634; C:nucleus + GO:0003677; F:DNA binding + GO:0003700; F:DNA-binding transcription factor activity + GO:0042802; F:identical protein binding + GO:0010313; F:phytochrome binding + GO:0046983; F:protein dimerization activity + GO:0015995; P:chlorophyll biosynthetic process + GO:0009740; P:gibberellic acid mediated signaling pathway + GO:0009686; P:gibberellin biosynthetic process + GO:0006…	ath:AT2G20180	FUNCTION: Transcription activator. Negatively regulates chlorophyll + ACTIVITY REGULATION: DNA-binding ability is inhibited by PCH1 and PCHL + SUBUNIT: Homodimer (PubMed:25944101). Interacts with the photoactivated + INTERACTION: + SUBCELLULAR LOCATION: Nucleus {ECO:0000255|PROSITE-ProRule:PRU00981, + ALTERNATIVE PRODUCTS: + TISSUE SPECIFICITY: Mainly expressed in leaves, stems and seedlings, + D…	PTHR46807
plant_height_hp_max_frag1	MAXheight_HP	Fragment1	ACCCTCGGGAATAACATTTTGTGCCTCCATATAATCTGCC	5.03	51032941	51032981	40	Msa0026940	chr1_1	51066698	51082662	Q8RWY6	GO:0005938, GO:0005881, GO:0005739, GO:0009524, GO:0009506, GO:0005876, GO:0008017, GO:0051010, GO:0051301, GO:0043622, GO:0000226, GO:0000278, GO:0007026, GO:0051781, GO:0050821, GO:0009826	GO:0005938; C:cell cortex + GO:0005881; C:cytoplasmic microtubule + GO:0005739; C:mitochondrion + GO:0009524; C:phragmoplast + GO:0009506; C:plasmodesma + GO:0005876; C:spindle microtubule + GO:0008017; F:microtubule binding + GO:0051010; F:microtubule plus-end binding + GO:0051301; P:cell division + GO:0043622; P:cortical microtubule organization + GO:0000226; P:microtubule cytoskeleton organiza…	ath:AT2G20190	FUNCTION: Cortical microtubule plus-end tracking protein required for + SUBCELLULAR LOCATION: Cytoplasm, cytoskeleton + TISSUE SPECIFICITY: Expressed at a low level in all tissues, mostly in + DISRUPTION PHENOTYPE: Various plant growth reductions (e.g. dwarf), + SIMILARITY: Belongs to the CLASP family. {ECO:0000305}. + CAUTION: An article reported an auxin transcription module controlling + SEQUE…	PTHR21567
plant_height_hp_max_frag1	MAXheight_HP	Fragment1	ACCCTCGGGAATAACATTTTGTGCCTCCATATAATCTGCC	5.03	51032941	51032981	40	Msa0026900	chr1_1	51015306	51017889	A6QRA1	GO:0000419, GO:0006352	GO:0000419; C:RNA polymerase V complex + GO:0006352; P:DNA-templated transcription initiation	ath:AT4G14660	FUNCTION: DNA-dependent RNA polymerase catalyzes the transcription of + SUBUNIT: Component of the RNA polymerase V complex. + SUBCELLULAR LOCATION: Nucleus {ECO:0000250}. + SIMILARITY: Belongs to the eukaryotic RPB7/RPC8 RNA polymerase subunit + SEQUENCE CAUTION:	PTHR12709
plant_height_hp_max_frag2	MAXheight_HP	Fragment2	CAGATTATATGGAGGCACAAAATGTTATTCCCGAGGGTG	5.03	51032940	51032979	39	Msa0026900	chr1_1	51015306	51017889	A6QRA1	GO:0000419, GO:0006352	GO:0000419; C:RNA polymerase V complex + GO:0006352; P:DNA-templated transcription initiation	ath:AT4G14660	FUNCTION: DNA-dependent RNA polymerase catalyzes the transcription of + SUBUNIT: Component of the RNA polymerase V complex. + SUBCELLULAR LOCATION: Nucleus {ECO:0000250}. + SIMILARITY: Belongs to the eukaryotic RPB7/RPC8 RNA polymerase subunit + SEQUENCE CAUTION:	PTHR12709
plant_height_hp_max_frag2	MAXheight_HP	Fragment2	CAGATTATATGGAGGCACAAAATGTTATTCCCGAGGGTG	5.03	51032940	51032979	39	Msa0026910	chr1_1	51020065	51024894	Q9SZD4	GO:0005634, GO:0000932, GO:0005886, GO:0000502, GO:0005524, GO:0016887, GO:0007292, GO:0045087, GO:0010311, GO:0009965, GO:0010078, GO:0048232, GO:0035266, GO:0009933, GO:0048827, GO:0043248, GO:0043161, GO:0009408, GO:0051788, GO:0048829, GO:0048364, GO:0010015, GO:0090351, GO:0048367	GO:0005634; C:nucleus + GO:0000932; C:P-body + GO:0005886; C:plasma membrane + GO:0000502; C:proteasome complex + GO:0005524; F:ATP binding + GO:0016887; F:ATP hydrolysis activity + GO:0007292; P:female gamete generation + GO:0045087; P:innate immune response + GO:0010311; P:lateral root formation + GO:0009965; P:leaf morphogenesis + GO:0010078; P:maintenance of root meristem identity + GO:004823…	ath:AT4G29040	FUNCTION: The 26S protease is involved in the ATP-dependent degradation + SUBUNIT: Component of the 19S regulatory particle (RP/PA700) base + SUBCELLULAR LOCATION: Cytoplasm, P-body {ECO:0000269|PubMed:22615900}. + TISSUE SPECIFICITY: Preferentially expressed in the root and shoot + INDUCTION: Induced by treatment with the proteasome inhibitor MG132. + DISRUPTION PHENOTYPE: Displays disruption of…	PTHR23073
plant_height_hp_max_frag2	MAXheight_HP	Fragment2	CAGATTATATGGAGGCACAAAATGTTATTCCCGAGGGTG	5.03	51032940	51032979	39	Msa0026930	chr1_1	51046598	51055042	Q8GZM7	GO:0005634, GO:0003677, GO:0003700, GO:0042802, GO:0010313, GO:0046983, GO:0015995, GO:0009740, GO:0009686, GO:0006783, GO:0009959, GO:0010100, GO:0010187, GO:0010161, GO:0006355, GO:0010099, GO:0010029, GO:0009737, GO:0009733, GO:0009409, GO:0009408	GO:0005634; C:nucleus + GO:0003677; F:DNA binding + GO:0003700; F:DNA-binding transcription factor activity + GO:0042802; F:identical protein binding + GO:0010313; F:phytochrome binding + GO:0046983; F:protein dimerization activity + GO:0015995; P:chlorophyll biosynthetic process + GO:0009740; P:gibberellic acid mediated signaling pathway + GO:0009686; P:gibberellin biosynthetic process + GO:0006…	ath:AT2G20180	FUNCTION: Transcription activator. Negatively regulates chlorophyll + ACTIVITY REGULATION: DNA-binding ability is inhibited by PCH1 and PCHL + SUBUNIT: Homodimer (PubMed:25944101). Interacts with the photoactivated + INTERACTION: + SUBCELLULAR LOCATION: Nucleus {ECO:0000255|PROSITE-ProRule:PRU00981, + ALTERNATIVE PRODUCTS: + TISSUE SPECIFICITY: Mainly expressed in leaves, stems and seedlings, + D…	PTHR46807
plant_height_hp_max_frag2	MAXheight_HP	Fragment2	CAGATTATATGGAGGCACAAAATGTTATTCCCGAGGGTG	5.03	51032940	51032979	39	Msa0026940	chr1_1	51066698	51082662	Q8RWY6	GO:0005938, GO:0005881, GO:0005739, GO:0009524, GO:0009506, GO:0005876, GO:0008017, GO:0051010, GO:0051301, GO:0043622, GO:0000226, GO:0000278, GO:0007026, GO:0051781, GO:0050821, GO:0009826	GO:0005938; C:cell cortex + GO:0005881; C:cytoplasmic microtubule + GO:0005739; C:mitochondrion + GO:0009524; C:phragmoplast + GO:0009506; C:plasmodesma + GO:0005876; C:spindle microtubule + GO:0008017; F:microtubule binding + GO:0051010; F:microtubule plus-end binding + GO:0051301; P:cell division + GO:0043622; P:cortical microtubule organization + GO:0000226; P:microtubule cytoskeleton organiza…	ath:AT2G20190	FUNCTION: Cortical microtubule plus-end tracking protein required for + SUBCELLULAR LOCATION: Cytoplasm, cytoskeleton + TISSUE SPECIFICITY: Expressed at a low level in all tissues, mostly in + DISRUPTION PHENOTYPE: Various plant growth reductions (e.g. dwarf), + SIMILARITY: Belongs to the CLASP family. {ECO:0000305}. + CAUTION: An article reported an auxin transcription module controlling + SEQUE…	PTHR21567
plant_height_lp_max_frag1	MAXheight_LP	Fragment1	GTCAAATTCTGGCTCTTTGAATTTCTTAGGAA	5.69	941812	941844	32	Msa0000160	chr1_1	902837	906832	Q9LFU5	GO:0160104, GO:0000049, GO:0032259, GO:0008033	GO:0160104; F:tRNA (guanine(26)-N2)-dimethyltransferase activity + GO:0000049; F:tRNA binding + GO:0032259; P:methylation + GO:0008033; P:tRNA processing	ath:AT5G15810	FUNCTION: Dimethylates a single guanine residue at position 26 of most + CATALYTIC ACTIVITY: + SIMILARITY: Belongs to the class I-like SAM-binding methyltransferase + SEQUENCE CAUTION:	PTHR10631
plant_height_lp_max_frag2	MAXheight_LP	Fragment2	ATGTAATCCGGACCAGGGGTATTTTTGGAAT	5.69	5293286	5293317	31	Msa0002950	chr1_1	5282448	5285810	Q6NQN8	GO:0016020, GO:0005771, GO:0008270, GO:0009561, GO:0055046, GO:0009617, GO:0002237, GO:0002238, GO:0002240	GO:0016020; C:membrane + GO:0005771; C:multivesicular body + GO:0008270; F:zinc ion binding + GO:0009561; P:megagametogenesis + GO:0055046; P:microgametogenesis + GO:0009617; P:response to bacterium + GO:0002237; P:response to molecule of bacterial origin + GO:0002238; P:response to molecule of fungal origin + GO:0002240; P:response to molecule of oomycetes origin	ath:AT2G17740	FUNCTION: Essential for development of both female (megagametogenesis) + SUBUNIT: Interacts with PVA12 and LTL1 at the endomembrane system. + SUBCELLULAR LOCATION: Endomembrane system + TISSUE SPECIFICITY: Expressed in gametophytes (both male and female), + DEVELOPMENTAL STAGE: Present in young sporophytic tissues + INDUCTION: Highly activated by bacterial elicitors (e.g. flg22 and + DISRUPTION P…	PTHR46288
plant_height_lp_max_frag2	MAXheight_LP	Fragment2	ATGTAATCCGGACCAGGGGTATTTTTGGAAT	5.69	5293286	5293317	31	Msa0002940	chr1_1	5270865	5277093	P0C042	0	0	ath:AT4G15970	SEQUENCE CAUTION:	PTHR46038
plant_height_lp_max_frag3	MAXheight_LP	Fragment3	CTTTGGGAACTAAGTTGAGGTTGAGTTCTGC	5.69	4615106	4615137	31	Msa0002590	chr1_1	4589303	4599351	Q5ZKD5	GO:0031965, GO:0005730, GO:0003723	GO:0031965; C:nuclear membrane + GO:0005730; C:nucleolus + GO:0003723; F:RNA binding	gga:423845	SUBCELLULAR LOCATION: Nucleus, nucleolus {ECO:0000250}. Nucleus + SIMILARITY: Belongs to the RRP12 family. {ECO:0000305}.	PTHR48287
plant_height_lp_min_frag1	MINheight_LP	Fragment1	ATATCACTGCCTAGATGCTTGTCTAAGACCATATAGTGACTTGGTAAGCTTAC	5.51	49039191	49039244	53	Msa0074430	chr1_2	49005660	49008821	Q9ZUS1	GO:0016020, GO:0022857	GO:0016020; C:membrane + GO:0022857; F:transmembrane transporter activity	ath:AT2G37460	SUBCELLULAR LOCATION: Membrane {ECO:0000250}; Multi-pass membrane + SIMILARITY: Belongs to the drug/metabolite transporter (DMT) + SEQUENCE CAUTION:	PTHR31218
plant_height_lp_min_frag1	MINheight_LP	Fragment1	ATATCACTGCCTAGATGCTTGTCTAAGACCATATAGTGACTTGGTAAGCTTAC	5.51	49039191	49039244	53	Msa0074460	chr1_2	49057042	49057705	Q9ZUS1	GO:0016020, GO:0022857	GO:0016020; C:membrane + GO:0022857; F:transmembrane transporter activity	ath:AT2G37460	SUBCELLULAR LOCATION: Membrane {ECO:0000250}; Multi-pass membrane + SIMILARITY: Belongs to the drug/metabolite transporter (DMT) + SEQUENCE CAUTION:	PTHR31218
plant_height_lp_min_frag1	MINheight_LP	Fragment1	ATATCACTGCCTAGATGCTTGTCTAAGACCATATAGTGACTTGGTAAGCTTAC	5.51	49039191	49039244	53	Msa0074470	chr1_2	49058643	49061808	Q9ZUS1	GO:0016020, GO:0022857	GO:0016020; C:membrane + GO:0022857; F:transmembrane transporter activity	ath:AT2G37460	SUBCELLULAR LOCATION: Membrane {ECO:0000250}; Multi-pass membrane + SIMILARITY: Belongs to the drug/metabolite transporter (DMT) + SEQUENCE CAUTION:	PTHR31218
plant_height_lp_min_frag1	MINheight_LP	Fragment1	ATATCACTGCCTAGATGCTTGTCTAAGACCATATAGTGACTTGGTAAGCTTAC	5.51	49039191	49039244	53	Msa0074480	chr1_2	49062750	49068298	Q9ZUS1	GO:0016020, GO:0022857	GO:0016020; C:membrane + GO:0022857; F:transmembrane transporter activity	ath:AT2G37460	SUBCELLULAR LOCATION: Membrane {ECO:0000250}; Multi-pass membrane + SIMILARITY: Belongs to the drug/metabolite transporter (DMT) + SEQUENCE CAUTION:	PTHR31218
plant_height_lp_min_frag1	MINheight_LP	Fragment1	ATATCACTGCCTAGATGCTTGTCTAAGACCATATAGTGACTTGGTAAGCTTAC	5.51	49039191	49039244	53	Msa0074490	chr1_2	49081728	49084724	O24466	GO:0000139, GO:0005886, GO:0005525, GO:0003924, GO:0015031	GO:0000139; C:Golgi membrane + GO:0005886; C:plasma membrane + GO:0005525; F:GTP binding + GO:0003924; F:GTPase activity + GO:0015031; P:protein transport	ath:AT3G53610	FUNCTION: Involved in membrane trafficking from the Golgi to the plasma + SUBUNIT: Interacts with PI5K2. {ECO:0000269|PubMed:19903693}. + SUBCELLULAR LOCATION: Golgi apparatus membrane. Cell membrane + INDUCTION: By ethylene. {ECO:0000269|PubMed:12692329}. + SIMILARITY: Belongs to the small GTPase superfamily. Rab family.	PTHR47980
plant_height_lp_min_frag1	MINheight_LP	Fragment1	ATATCACTGCCTAGATGCTTGTCTAAGACCATATAGTGACTTGGTAAGCTTAC	5.51	49039191	49039244	53	Msa0074440	chr1_2	49010683	49036145	Q9ZUS1	GO:0016020, GO:0022857	GO:0016020; C:membrane + GO:0022857; F:transmembrane transporter activity	ath:AT2G37460	SUBCELLULAR LOCATION: Membrane {ECO:0000250}; Multi-pass membrane + SIMILARITY: Belongs to the drug/metabolite transporter (DMT) + SEQUENCE CAUTION:	PTHR31218
plant_height_lp_min_frag2	MINheight_LP	Fragment2	CATGTGTTGGCCCAATTGTTGGGCCCAATCCACACAAGCACA	5.22	75169820	75169862	42	Msa0424870	chr3_2	75184493	75186197	O81223	GO:0005955, GO:0005737, GO:0005634, GO:0005886, GO:0005509, GO:0004723, GO:0019900, GO:0019722, GO:0005513, GO:0042539, GO:0030007	GO:0005955; C:calcineurin complex + GO:0005737; C:cytoplasm + GO:0005634; C:nucleus + GO:0005886; C:plasma membrane + GO:0005509; F:calcium ion binding + GO:0004723; F:calcium-dependent protein serine/threonine phosphatase activity + GO:0019900; F:kinase binding + GO:0019722; P:calcium-mediated signaling + GO:0005513; P:detection of calcium ion + GO:0042539; P:hypotonic salinity response + GO:003…	ath:AT5G24270	FUNCTION: Acts as a calcium sensor involved in the regulatory pathway + COFACTOR: + SUBUNIT: Interacts with CIPK24/SOS2, CIPK6/SIP3, CIPK10/SIP1, + INTERACTION: + SUBCELLULAR LOCATION: Cell membrane {ECO:0000269|PubMed:19832944}; + DOMAIN: The calcium-binding domain (165-176) of the EF-hand 4 can also + PTM: Both N-myristoylation and calcium-mediated conformational changes + DISRUPTION PHENOTYPE:…	PTHR23056
plant_height_lp_min_frag2	MINheight_LP	Fragment2	CATGTGTTGGCCCAATTGTTGGGCCCAATCCACACAAGCACA	5.22	75169820	75169862	42	Msa0424850	chr3_2	75167386	75178160	Q6F3I7	GO:0005737, GO:0042597, GO:0004177, GO:0008239, GO:0042802, GO:0042803, GO:0008236, GO:0051603	GO:0005737; C:cytoplasm + GO:0042597; C:periplasmic space + GO:0004177; F:aminopeptidase activity + GO:0008239; F:dipeptidyl-peptidase activity + GO:0042802; F:identical protein binding + GO:0042803; F:protein homodimerization activity + GO:0008236; F:serine-type peptidase activity + GO:0051603; P:proteolysis involved in protein catabolic process	0	FUNCTION: Catalyzes the sequential release of Tyr-Pro, Phe-Pro and Gly- + CATALYTIC ACTIVITY: + ACTIVITY REGULATION: Completely inhibited by the serine protease + BIOPHYSICOCHEMICAL PROPERTIES: + SUBUNIT: Homodimer. {ECO:0000269|PubMed:8988635}. + SUBCELLULAR LOCATION: [Isoform 2]: Cytoplasm + SUBCELLULAR LOCATION: [Isoform 1]: Periplasm + ALTERNATIVE PRODUCTS: + SIMILARITY: Belongs to the peptid…	PTHR11731
plant_height_lp_min_frag2	MINheight_LP	Fragment2	CATGTGTTGGCCCAATTGTTGGGCCCAATCCACACAAGCACA	5.22	75169820	75169862	42	Msa0424880	chr3_2	75202149	75213908	Q9M3A8	GO:0009507, GO:0005739, GO:0005524, GO:0009793, GO:0009960	GO:0009507; C:chloroplast + GO:0005739; C:mitochondrion + GO:0005524; F:ATP binding + GO:0009793; P:embryo development ending in seed dormancy + GO:0009960; P:endosperm development	ath:AT3G49240	FUNCTION: May play a role in embryogenesis. + SUBCELLULAR LOCATION: Mitochondrion {ECO:0000305|PubMed:25732537}. + SIMILARITY: Belongs to the PPR family. P subfamily. {ECO:0000305}. + WEB RESOURCE: Name=Pentatricopeptide repeat proteins;	PTHR47937
plant_height_lp_min_frag3	MINheight_LP	Fragment3	ATAGTCATATTAGTCATATTTGTAGGCATAG	5.05	28858224	28858255	31	Msa0017430	chr1_1	28886750	28888312	O23024	GO:0050660, GO:0103075, GO:0004499, GO:0050661, GO:0009851, GO:0009723	GO:0050660; F:flavin adenine dinucleotide binding + GO:0103075; F:indole-3-pyruvate monooxygenase activity + GO:0004499; F:N,N-dimethylaniline monooxygenase activity + GO:0050661; F:NADP binding + GO:0009851; P:auxin biosynthetic process + GO:0009723; P:response to ethylene	ath:AT1G04610	FUNCTION: Involved in auxin biosynthesis. Belongs to the set of + CATALYTIC ACTIVITY: + COFACTOR: + PATHWAY: Plant hormone metabolism; auxin biosynthesis. + SIMILARITY: Belongs to the FMO family. {ECO:0000305}.	PTHR43539
plant_height_lp_min_frag3	MINheight_LP	Fragment3	ATAGTCATATTAGTCATATTTGTAGGCATAG	5.05	28858224	28858255	31	Msa0017410	chr1_1	28806487	28808269	Q9FJG2	GO:0005634, GO:0003677, GO:0046982, GO:0009567, GO:0009553, GO:0010198	GO:0005634; C:nucleus + GO:0003677; F:DNA binding + GO:0046982; F:protein heterodimerization activity + GO:0009567; P:double fertilization forming a zygote and endosperm + GO:0009553; P:embryo sac development + GO:0010198; P:synergid death	ath:AT5G18000	SUBCELLULAR LOCATION: Nucleus {ECO:0000255|PROSITE-ProRule:PRU00326}.	PTHR31391
plant_height_lp_min_frag3	MINheight_LP	Fragment3	ATAGTCATATTAGTCATATTTGTAGGCATAG	5.05	28858224	28858255	31	Msa0017420	chr1_1	28868930	28876959	Q8GS60	GO:0009507, GO:0005576, GO:0090415, GO:0051536, GO:0046872, GO:0033354, GO:0015994	GO:0009507; C:chloroplast + GO:0005576; C:extracellular region + GO:0090415; F:7-hydroxymethyl chlorophyll a reductase activity + GO:0051536; F:iron-sulfur cluster binding + GO:0046872; F:metal ion binding + GO:0033354; P:chlorophyll cycle + GO:0015994; P:chlorophyll metabolic process	ath:AT1G04620	FUNCTION: Probable iron-sulfur flavoprotein that converts 7- + CATALYTIC ACTIVITY: + COFACTOR: + COFACTOR: + SUBUNIT: Interacts with SGR1, the chlorophyll catabolic enzymes (CCEs) + SUBCELLULAR LOCATION: Plastid, chloroplast + DEVELOPMENTAL STAGE: Constantly expressed throughout development. + DISRUPTION PHENOTYPE: No visible phenotype under normal growth + SIMILARITY: Belongs to the FrhB family.…	PTHR31332
sfm_hp_frag1	SFM_HP	Fragment1	ATATCACTGCCTAGATGCTTGTCTAAGACCATATAGTGACTTGGTAAGCTTAC	4.32	49039191	49039244	53	Msa0074430	chr1_2	49005660	49008821	Q9ZUS1	GO:0016020, GO:0022857	GO:0016020; C:membrane + GO:0022857; F:transmembrane transporter activity	ath:AT2G37460	SUBCELLULAR LOCATION: Membrane {ECO:0000250}; Multi-pass membrane + SIMILARITY: Belongs to the drug/metabolite transporter (DMT) + SEQUENCE CAUTION:	PTHR31218
sfm_hp_frag1	SFM_HP	Fragment1	ATATCACTGCCTAGATGCTTGTCTAAGACCATATAGTGACTTGGTAAGCTTAC	4.32	49039191	49039244	53	Msa0074460	chr1_2	49057042	49057705	Q9ZUS1	GO:0016020, GO:0022857	GO:0016020; C:membrane + GO:0022857; F:transmembrane transporter activity	ath:AT2G37460	SUBCELLULAR LOCATION: Membrane {ECO:0000250}; Multi-pass membrane + SIMILARITY: Belongs to the drug/metabolite transporter (DMT) + SEQUENCE CAUTION:	PTHR31218
sfm_hp_frag1	SFM_HP	Fragment1	ATATCACTGCCTAGATGCTTGTCTAAGACCATATAGTGACTTGGTAAGCTTAC	4.32	49039191	49039244	53	Msa0074470	chr1_2	49058643	49061808	Q9ZUS1	GO:0016020, GO:0022857	GO:0016020; C:membrane + GO:0022857; F:transmembrane transporter activity	ath:AT2G37460	SUBCELLULAR LOCATION: Membrane {ECO:0000250}; Multi-pass membrane + SIMILARITY: Belongs to the drug/metabolite transporter (DMT) + SEQUENCE CAUTION:	PTHR31218
sfm_hp_frag1	SFM_HP	Fragment1	ATATCACTGCCTAGATGCTTGTCTAAGACCATATAGTGACTTGGTAAGCTTAC	4.32	49039191	49039244	53	Msa0074480	chr1_2	49062750	49068298	Q9ZUS1	GO:0016020, GO:0022857	GO:0016020; C:membrane + GO:0022857; F:transmembrane transporter activity	ath:AT2G37460	SUBCELLULAR LOCATION: Membrane {ECO:0000250}; Multi-pass membrane + SIMILARITY: Belongs to the drug/metabolite transporter (DMT) + SEQUENCE CAUTION:	PTHR31218
sfm_hp_frag1	SFM_HP	Fragment1	ATATCACTGCCTAGATGCTTGTCTAAGACCATATAGTGACTTGGTAAGCTTAC	4.32	49039191	49039244	53	Msa0074490	chr1_2	49081728	49084724	O24466	GO:0000139, GO:0005886, GO:0005525, GO:0003924, GO:0015031	GO:0000139; C:Golgi membrane + GO:0005886; C:plasma membrane + GO:0005525; F:GTP binding + GO:0003924; F:GTPase activity + GO:0015031; P:protein transport	ath:AT3G53610	FUNCTION: Involved in membrane trafficking from the Golgi to the plasma + SUBUNIT: Interacts with PI5K2. {ECO:0000269|PubMed:19903693}. + SUBCELLULAR LOCATION: Golgi apparatus membrane. Cell membrane + INDUCTION: By ethylene. {ECO:0000269|PubMed:12692329}. + SIMILARITY: Belongs to the small GTPase superfamily. Rab family.	PTHR47980
sfm_hp_frag1	SFM_HP	Fragment1	ATATCACTGCCTAGATGCTTGTCTAAGACCATATAGTGACTTGGTAAGCTTAC	4.32	49039191	49039244	53	Msa0074440	chr1_2	49010683	49036145	Q9ZUS1	GO:0016020, GO:0022857	GO:0016020; C:membrane + GO:0022857; F:transmembrane transporter activity	ath:AT2G37460	SUBCELLULAR LOCATION: Membrane {ECO:0000250}; Multi-pass membrane + SIMILARITY: Belongs to the drug/metabolite transporter (DMT) + SEQUENCE CAUTION:	PTHR31218
sfm_hp_frag2	SFM_HP	Fragment2	ACTCCGAGCGAGCTAGTAAGAAACCAAACCCTGAGTTCTCACGTATCAACGG	4.28	83148789	83148841	52	Msa1220150	chr8_1	83161877	83163657	F4K5J1	GO:0016459, GO:0009506, GO:0035619, GO:0030133, GO:0003779, GO:0005524, GO:0005516, GO:0003774, GO:0007015, GO:0030048, GO:0051301, GO:0010154, GO:0051645, GO:0048467, GO:0090436, GO:0051646, GO:0060151, GO:0009791, GO:0048768, GO:0048767, GO:0010091, GO:0010090, GO:0009826	GO:0016459; C:myosin complex + GO:0009506; C:plasmodesma + GO:0035619; C:root hair tip + GO:0030133; C:transport vesicle + GO:0003779; F:actin binding + GO:0005524; F:ATP binding + GO:0005516; F:calmodulin binding + GO:0003774; F:cytoskeletal motor activity + GO:0007015; P:actin filament organization + GO:0030048; P:actin filament-based movement + GO:0051301; P:cell division + GO:0010154; P:fruit…	ath:AT5G20490	FUNCTION: Myosin heavy chain that is required for the cell cycle- + SUBUNIT: Homodimer (By similarity). Interacts with MYOB1, MYOB2 and + SUBCELLULAR LOCATION: Cytoplasm {ECO:0000269|PubMed:17288617, + ALTERNATIVE PRODUCTS: + TISSUE SPECIFICITY: Expressed ubiquitously. + DOMAIN: IQ domain mediates interaction with calmodulin. {ECO:0000250}. + DOMAIN: The tail domain is a globular cargo-binding do…	PTHR13140
sfm_hp_frag2	SFM_HP	Fragment2	ACTCCGAGCGAGCTAGTAAGAAACCAAACCCTGAGTTCTCACGTATCAACGG	4.28	83148789	83148841	52	Msa1220160	chr8_1	83170520	83177900	F4K5J1	GO:0016459, GO:0009506, GO:0035619, GO:0030133, GO:0003779, GO:0005524, GO:0005516, GO:0003774, GO:0007015, GO:0030048, GO:0051301, GO:0010154, GO:0051645, GO:0048467, GO:0090436, GO:0051646, GO:0060151, GO:0009791, GO:0048768, GO:0048767, GO:0010091, GO:0010090, GO:0009826	GO:0016459; C:myosin complex + GO:0009506; C:plasmodesma + GO:0035619; C:root hair tip + GO:0030133; C:transport vesicle + GO:0003779; F:actin binding + GO:0005524; F:ATP binding + GO:0005516; F:calmodulin binding + GO:0003774; F:cytoskeletal motor activity + GO:0007015; P:actin filament organization + GO:0030048; P:actin filament-based movement + GO:0051301; P:cell division + GO:0010154; P:fruit…	ath:AT5G20490	FUNCTION: Myosin heavy chain that is required for the cell cycle- + SUBUNIT: Homodimer (By similarity). Interacts with MYOB1, MYOB2 and + SUBCELLULAR LOCATION: Cytoplasm {ECO:0000269|PubMed:17288617, + ALTERNATIVE PRODUCTS: + TISSUE SPECIFICITY: Expressed ubiquitously. + DOMAIN: IQ domain mediates interaction with calmodulin. {ECO:0000250}. + DOMAIN: The tail domain is a globular cargo-binding do…	PTHR13140
sfm_hp_frag2	SFM_HP	Fragment2	ACTCCGAGCGAGCTAGTAAGAAACCAAACCCTGAGTTCTCACGTATCAACGG	4.28	83148789	83148841	52	Msa1220120	chr8_1	83134376	83149446	F4K5J1	GO:0016459, GO:0009506, GO:0035619, GO:0030133, GO:0003779, GO:0005524, GO:0005516, GO:0003774, GO:0007015, GO:0030048, GO:0051301, GO:0010154, GO:0051645, GO:0048467, GO:0090436, GO:0051646, GO:0060151, GO:0009791, GO:0048768, GO:0048767, GO:0010091, GO:0010090, GO:0009826	GO:0016459; C:myosin complex + GO:0009506; C:plasmodesma + GO:0035619; C:root hair tip + GO:0030133; C:transport vesicle + GO:0003779; F:actin binding + GO:0005524; F:ATP binding + GO:0005516; F:calmodulin binding + GO:0003774; F:cytoskeletal motor activity + GO:0007015; P:actin filament organization + GO:0030048; P:actin filament-based movement + GO:0051301; P:cell division + GO:0010154; P:fruit…	ath:AT5G20490	FUNCTION: Myosin heavy chain that is required for the cell cycle- + SUBUNIT: Homodimer (By similarity). Interacts with MYOB1, MYOB2 and + SUBCELLULAR LOCATION: Cytoplasm {ECO:0000269|PubMed:17288617, + ALTERNATIVE PRODUCTS: + TISSUE SPECIFICITY: Expressed ubiquitously. + DOMAIN: IQ domain mediates interaction with calmodulin. {ECO:0000250}. + DOMAIN: The tail domain is a globular cargo-binding do…	PTHR13140
sfm_hp_frag2	SFM_HP	Fragment2	ACTCCGAGCGAGCTAGTAAGAAACCAAACCCTGAGTTCTCACGTATCAACGG	4.28	83148789	83148841	52	Msa1220170	chr8_1	83180768	83182453	Q6AWY4	GO:0005634, GO:0005524, GO:0032502, GO:0006351, GO:0006355	GO:0005634; C:nucleus + GO:0005524; F:ATP binding + GO:0032502; P:developmental process + GO:0006351; P:DNA-templated transcription + GO:0006355; P:regulation of DNA-templated transcription	dosa:Os06g0116200	FUNCTION: Transcription activator that plays a regulatory role in + SUBCELLULAR LOCATION: Nucleus {ECO:0000255|PROSITE-ProRule:PRU01002}. + DOMAIN: The QLQ domain and WRC domain may be involved in protein- + SIMILARITY: Belongs to the GRF family. {ECO:0000305}. + SEQUENCE CAUTION:	PTHR31602
sfm_hp_frag2	SFM_HP	Fragment2	ACTCCGAGCGAGCTAGTAAGAAACCAAACCCTGAGTTCTCACGTATCAACGG	4.28	83148789	83148841	52	Msa1220100	chr8_1	83111397	83115108	O64571	GO:0005634, GO:0003677, GO:0003723, GO:0008270	GO:0005634; C:nucleus + GO:0003677; F:DNA binding + GO:0003723; F:RNA binding + GO:0008270; F:zinc ion binding	ath:AT2G19380	FUNCTION: May regulate the turnover of mRNAs in the nucleus. + SUBCELLULAR LOCATION: Nucleus {ECO:0000250}.	PTHR13100
sfm_hp_frag2	SFM_HP	Fragment2	ACTCCGAGCGAGCTAGTAAGAAACCAAACCCTGAGTTCTCACGTATCAACGG	4.28	83148789	83148841	52	Msa1220110	chr8_1	83118361	83121308	Q9SZQ5	GO:0016593, GO:0080008, GO:0005829, GO:0005634, GO:0005886, GO:0009908, GO:0009910, GO:1904278, GO:0016441	GO:0016593; C:Cdc73/Paf1 complex + GO:0080008; C:Cul4-RING E3 ubiquitin ligase complex + GO:0005829; C:cytosol + GO:0005634; C:nucleus + GO:0005886; C:plasma membrane + GO:0009908; P:flower development + GO:0009910; P:negative regulation of flower development + GO:1904278; P:positive regulation of wax biosynthetic process + GO:0016441; P:post-transcriptional gene silencing	ath:AT4G29830	FUNCTION: Component of the PAF1 complex (PAF1C) which is involved in + SUBUNIT: Component of the nuclear PAF1 complex (PAF1C), which consists + INTERACTION: + SUBCELLULAR LOCATION: Nucleus {ECO:0000269|PubMed:20363855, + DISRUPTION PHENOTYPE: Early flowering, reduced plant size and defects	PTHR44090
sfm_hp_frag2	SFM_HP	Fragment2	ACTCCGAGCGAGCTAGTAAGAAACCAAACCCTGAGTTCTCACGTATCAACGG	4.28	83148789	83148841	52	Msa1220130	chr8_1	83149581	83150272	B9RK42	GO:0016020, GO:0016746, GO:0006656	GO:0016020; C:membrane + GO:0016746; F:acyltransferase activity + GO:0006656; P:phosphatidylcholine biosynthetic process	rcu:8272523	FUNCTION: Glycerophosphocholine acyltransferase (GPCAT) that utilizes + CATALYTIC ACTIVITY: + CATALYTIC ACTIVITY: + CATALYTIC ACTIVITY: + CATALYTIC ACTIVITY: + CATALYTIC ACTIVITY: + CATALYTIC ACTIVITY: + CATALYTIC ACTIVITY: + CATALYTIC ACTIVITY: + SUBCELLULAR LOCATION: Membrane {ECO:0000255}; Multi-pass membrane + SIMILARITY: Belongs to the GPC1 family. {ECO:0000305}.	PTHR31201
sfm_hp_frag2	SFM_HP	Fragment2	ACTCCGAGCGAGCTAGTAAGAAACCAAACCCTGAGTTCTCACGTATCAACGG	4.28	83148789	83148841	52	Msa1220140	chr8_1	83152525	83159144	Q8W4P9	GO:0019898, GO:0005794, GO:0000139, GO:0009718, GO:0001708, GO:1903415, GO:0044090, GO:0016192	GO:0019898; C:extrinsic component of membrane + GO:0005794; C:Golgi apparatus + GO:0000139; C:Golgi membrane + GO:0009718; P:anthocyanin-containing compound biosynthetic process + GO:0001708; P:cell fate specification + GO:1903415; P:flavonoid transport from endoplasmic reticulum to plant-type vacuole + GO:0044090; P:positive regulation of vacuole organization + GO:0016192; P:vesicle-mediated tra…	ath:AT3G28430	FUNCTION: Involved in membrane trafficking and vacuole development + SUBCELLULAR LOCATION: Golgi apparatus membrane + DISRUPTION PHENOTYPE: Abnormal pale brown color of seed coat (testa) + SIMILARITY: Belongs to the CLEC16A/gop-1 family. {ECO:0000305}. + SEQUENCE CAUTION:	PTHR21481
sfm_hp_frag3	SFM_HP	Fragment3	CATTTAGGGTTTGGATGCAAGACATGTGGCAAAA	4.21	6890177	6890211	34	Msa0004390	chr1_1	6888395	6893678	Q94CH6	GO:0005783, GO:0005576, GO:0016298, GO:0016042	GO:0005783; C:endoplasmic reticulum + GO:0005576; C:extracellular region + GO:0016298; F:lipase activity + GO:0016042; P:lipid catabolic process	ath:AT1G75900	SUBCELLULAR LOCATION: Secreted {ECO:0000305}. + TISSUE SPECIFICITY: Flower buds. {ECO:0000269|PubMed:11431566}. + SIMILARITY: Belongs to the 'GDSL' lipolytic enzyme family. + SEQUENCE CAUTION:	PTHR45642
sfm_hp_frag3	SFM_HP	Fragment3	CATTTAGGGTTTGGATGCAAGACATGTGGCAAAA	4.21	6890177	6890211	34	Msa0004420	chr1_1	6935335	6936632	Q9ZUE4	GO:0005576, GO:0016298, GO:0016042	GO:0005576; C:extracellular region + GO:0016298; F:lipase activity + GO:0016042; P:lipid catabolic process	ath:AT1G23500	SUBCELLULAR LOCATION: Secreted {ECO:0000305}. + SIMILARITY: Belongs to the 'GDSL' lipolytic enzyme family. + SEQUENCE CAUTION:	PTHR45642
sfm_hp_frag3	SFM_HP	Fragment3	CATTTAGGGTTTGGATGCAAGACATGTGGCAAAA	4.21	6890177	6890211	34	Msa0004360	chr1_1	6845518	6849329	Q94CH6	GO:0005783, GO:0005576, GO:0016298, GO:0016042	GO:0005783; C:endoplasmic reticulum + GO:0005576; C:extracellular region + GO:0016298; F:lipase activity + GO:0016042; P:lipid catabolic process	ath:AT1G75900	SUBCELLULAR LOCATION: Secreted {ECO:0000305}. + TISSUE SPECIFICITY: Flower buds. {ECO:0000269|PubMed:11431566}. + SIMILARITY: Belongs to the 'GDSL' lipolytic enzyme family. + SEQUENCE CAUTION:	PTHR45642
sfm_hp_frag3	SFM_HP	Fragment3	CATTTAGGGTTTGGATGCAAGACATGTGGCAAAA	4.21	6890177	6890211	34	Msa0004380	chr1_1	6861728	6871000	Q94CH8	GO:0005576, GO:0016298, GO:0016042	GO:0005576; C:extracellular region + GO:0016298; F:lipase activity + GO:0016042; P:lipid catabolic process	ath:AT1G75880	SUBCELLULAR LOCATION: Secreted {ECO:0000305}. + ALTERNATIVE PRODUCTS: + TISSUE SPECIFICITY: Flower buds. {ECO:0000269|PubMed:11431566}. + SIMILARITY: Belongs to the 'GDSL' lipolytic enzyme family. + SEQUENCE CAUTION:	PTHR45642
sfm_lp_frag1	SFM_LP	Fragment1	ATATCACTGCCTAGATGCTTGTCTAAGACCATATAGTGACTTGGTAAGCTTAC	5.81	49039191	49039244	53	Msa0074430	chr1_2	49005660	49008821	Q9ZUS1	GO:0016020, GO:0022857	GO:0016020; C:membrane + GO:0022857; F:transmembrane transporter activity	ath:AT2G37460	SUBCELLULAR LOCATION: Membrane {ECO:0000250}; Multi-pass membrane + SIMILARITY: Belongs to the drug/metabolite transporter (DMT) + SEQUENCE CAUTION:	PTHR31218
sfm_lp_frag1	SFM_LP	Fragment1	ATATCACTGCCTAGATGCTTGTCTAAGACCATATAGTGACTTGGTAAGCTTAC	5.81	49039191	49039244	53	Msa0074460	chr1_2	49057042	49057705	Q9ZUS1	GO:0016020, GO:0022857	GO:0016020; C:membrane + GO:0022857; F:transmembrane transporter activity	ath:AT2G37460	SUBCELLULAR LOCATION: Membrane {ECO:0000250}; Multi-pass membrane + SIMILARITY: Belongs to the drug/metabolite transporter (DMT) + SEQUENCE CAUTION:	PTHR31218
sfm_lp_frag1	SFM_LP	Fragment1	ATATCACTGCCTAGATGCTTGTCTAAGACCATATAGTGACTTGGTAAGCTTAC	5.81	49039191	49039244	53	Msa0074470	chr1_2	49058643	49061808	Q9ZUS1	GO:0016020, GO:0022857	GO:0016020; C:membrane + GO:0022857; F:transmembrane transporter activity	ath:AT2G37460	SUBCELLULAR LOCATION: Membrane {ECO:0000250}; Multi-pass membrane + SIMILARITY: Belongs to the drug/metabolite transporter (DMT) + SEQUENCE CAUTION:	PTHR31218
sfm_lp_frag1	SFM_LP	Fragment1	ATATCACTGCCTAGATGCTTGTCTAAGACCATATAGTGACTTGGTAAGCTTAC	5.81	49039191	49039244	53	Msa0074480	chr1_2	49062750	49068298	Q9ZUS1	GO:0016020, GO:0022857	GO:0016020; C:membrane + GO:0022857; F:transmembrane transporter activity	ath:AT2G37460	SUBCELLULAR LOCATION: Membrane {ECO:0000250}; Multi-pass membrane + SIMILARITY: Belongs to the drug/metabolite transporter (DMT) + SEQUENCE CAUTION:	PTHR31218
sfm_lp_frag1	SFM_LP	Fragment1	ATATCACTGCCTAGATGCTTGTCTAAGACCATATAGTGACTTGGTAAGCTTAC	5.81	49039191	49039244	53	Msa0074490	chr1_2	49081728	49084724	O24466	GO:0000139, GO:0005886, GO:0005525, GO:0003924, GO:0015031	GO:0000139; C:Golgi membrane + GO:0005886; C:plasma membrane + GO:0005525; F:GTP binding + GO:0003924; F:GTPase activity + GO:0015031; P:protein transport	ath:AT3G53610	FUNCTION: Involved in membrane trafficking from the Golgi to the plasma + SUBUNIT: Interacts with PI5K2. {ECO:0000269|PubMed:19903693}. + SUBCELLULAR LOCATION: Golgi apparatus membrane. Cell membrane + INDUCTION: By ethylene. {ECO:0000269|PubMed:12692329}. + SIMILARITY: Belongs to the small GTPase superfamily. Rab family.	PTHR47980
sfm_lp_frag1	SFM_LP	Fragment1	ATATCACTGCCTAGATGCTTGTCTAAGACCATATAGTGACTTGGTAAGCTTAC	5.81	49039191	49039244	53	Msa0074440	chr1_2	49010683	49036145	Q9ZUS1	GO:0016020, GO:0022857	GO:0016020; C:membrane + GO:0022857; F:transmembrane transporter activity	ath:AT2G37460	SUBCELLULAR LOCATION: Membrane {ECO:0000250}; Multi-pass membrane + SIMILARITY: Belongs to the drug/metabolite transporter (DMT) + SEQUENCE CAUTION:	PTHR31218
sfm_lp_frag2	SFM_LP	Fragment2	TTGGCCCAATTGTTGGGCCCAATCCACACAAGCACA	5.22	49246587	49246623	36	Msa0074550	chr1_2	49202329	49217071	P14749	GO:0009505, GO:0004557, GO:0005975	GO:0009505; C:plant-type cell wall + GO:0004557; F:alpha-galactosidase activity + GO:0005975; P:carbohydrate metabolic process	0	FUNCTION: Involved in the hydrolysis of the galactomannan, it splits + CATALYTIC ACTIVITY: + SIMILARITY: Belongs to the glycosyl hydrolase 27 family. {ECO:0000305}.	PTHR11452
sfm_lp_frag2	SFM_LP	Fragment2	TTGGCCCAATTGTTGGGCCCAATCCACACAAGCACA	5.22	49246587	49246623	36	Msa0074560	chr1_2	49226587	49229070	P23958	GO:0005774, GO:0015250, GO:0010431	GO:0005774; C:vacuolar membrane + GO:0015250; F:water channel activity + GO:0010431; P:seed maturation	0	FUNCTION: Channel protein in tonoplast. These proteins may allow the + SUBCELLULAR LOCATION: Vacuole membrane; Multi-pass membrane protein. + TISSUE SPECIFICITY: Found in all seed tissues that are alive at seed + DOMAIN: Aquaporins contain two tandem repeats each containing three + PTM: Phosphorylated by a tonoplast-bound calcium-dependent protein + SIMILARITY: Belongs to the MIP/aquaporin (TC 1.…	PTHR45665
sfm_lp_frag2	SFM_LP	Fragment2	TTGGCCCAATTGTTGGGCCCAATCCACACAAGCACA	5.22	49246587	49246623	36	Msa0074600	chr1_2	49296055	49297461	Q8LAP8	GO:0005634, GO:0003677, GO:0003700, GO:0008270, GO:0006355	GO:0005634; C:nucleus + GO:0003677; F:DNA binding + GO:0003700; F:DNA-binding transcription factor activity + GO:0008270; F:zinc ion binding + GO:0006355; P:regulation of DNA-templated transcription	ath:AT4G24060	FUNCTION: Transcription factor that binds specifically to a 5'-AA[AG]G- + SUBCELLULAR LOCATION: Nucleus {ECO:0000255|PROSITE-ProRule:PRU00071}. + ALTERNATIVE PRODUCTS: + TISSUE SPECIFICITY: Accumulates in the stele. + DEVELOPMENTAL STAGE: Expressed at preprocambial stages first in wide + MISCELLANEOUS: [Isoform 2]: May be due to an intron retention. + SEQUENCE CAUTION:	PTHR31992
sfm_lp_frag2	SFM_LP	Fragment2	TTGGCCCAATTGTTGGGCCCAATCCACACAAGCACA	5.22	49246587	49246623	36	Msa0074540	chr1_2	49197579	49202248	Q06833	GO:0071944, GO:0005783, GO:0005789, GO:0033116, GO:0031965, GO:0071561, GO:0008289, GO:0005319, GO:0035621	GO:0071944; C:cell periphery + GO:0005783; C:endoplasmic reticulum + GO:0005789; C:endoplasmic reticulum membrane + GO:0033116; C:endoplasmic reticulum-Golgi intermediate compartment membrane + GO:0031965; C:nuclear membrane + GO:0071561; C:nucleus-vacuole junction + GO:0008289; F:lipid binding + GO:0005319; F:lipid transporter activity + GO:0035621; P:ER to Golgi ceramide transport	sce:YPR091C	FUNCTION: During endoplasmic reticulum (ER) stress or when cellular + INTERACTION: + SUBCELLULAR LOCATION: Endoplasmic reticulum membrane + DOMAIN: The SMP-LTD domain is a barrel-like domain that can bind + DISRUPTION PHENOTYPE: Leads to abnormal cellular complex sphingolipid + MISCELLANEOUS: Present with 36500 molecules/cell in log phase SD	PTHR13466
sfm_lp_frag2	SFM_LP	Fragment2	TTGGCCCAATTGTTGGGCCCAATCCACACAAGCACA	5.22	49246587	49246623	36	Msa0074570	chr1_2	49232581	49235963	Q9FZ89	GO:0010287	GO:0010287; C:plastoglobule	ath:AT1G28150	SUBCELLULAR LOCATION: Plastid, chloroplast, plastoglobule + SIMILARITY: Belongs to the UPF0426 family. {ECO:0000305}.	PTHR35996
sfm_lp_frag3	SFM_LP	Fragment3	ATAGTCATATTAGTCATATTTGTAGGCATAG	5.07	28858224	28858255	31	Msa0017410	chr1_1	28806487	28808269	Q9FJG2	GO:0005634, GO:0003677, GO:0046982, GO:0009567, GO:0009553, GO:0010198	GO:0005634; C:nucleus + GO:0003677; F:DNA binding + GO:0046982; F:protein heterodimerization activity + GO:0009567; P:double fertilization forming a zygote and endosperm + GO:0009553; P:embryo sac development + GO:0010198; P:synergid death	ath:AT5G18000	SUBCELLULAR LOCATION: Nucleus {ECO:0000255|PROSITE-ProRule:PRU00326}.	PTHR31391
sfm_lp_frag3	SFM_LP	Fragment3	ATAGTCATATTAGTCATATTTGTAGGCATAG	5.07	28858224	28858255	31	Msa0017420	chr1_1	28868930	28876959	Q8GS60	GO:0009507, GO:0005576, GO:0090415, GO:0051536, GO:0046872, GO:0033354, GO:0015994	GO:0009507; C:chloroplast + GO:0005576; C:extracellular region + GO:0090415; F:7-hydroxymethyl chlorophyll a reductase activity + GO:0051536; F:iron-sulfur cluster binding + GO:0046872; F:metal ion binding + GO:0033354; P:chlorophyll cycle + GO:0015994; P:chlorophyll metabolic process	ath:AT1G04620	FUNCTION: Probable iron-sulfur flavoprotein that converts 7- + CATALYTIC ACTIVITY: + COFACTOR: + COFACTOR: + SUBUNIT: Interacts with SGR1, the chlorophyll catabolic enzymes (CCEs) + SUBCELLULAR LOCATION: Plastid, chloroplast + DEVELOPMENTAL STAGE: Constantly expressed throughout development. + DISRUPTION PHENOTYPE: No visible phenotype under normal growth + SIMILARITY: Belongs to the FrhB family.…	PTHR31332
sfm_lp_frag3	SFM_LP	Fragment3	ATAGTCATATTAGTCATATTTGTAGGCATAG	5.07	28858224	28858255	31	Msa0017430	chr1_1	28886750	28888312	O23024	GO:0050660, GO:0103075, GO:0004499, GO:0050661, GO:0009851, GO:0009723	GO:0050660; F:flavin adenine dinucleotide binding + GO:0103075; F:indole-3-pyruvate monooxygenase activity + GO:0004499; F:N,N-dimethylaniline monooxygenase activity + GO:0050661; F:NADP binding + GO:0009851; P:auxin biosynthetic process + GO:0009723; P:response to ethylene	ath:AT1G04610	FUNCTION: Involved in auxin biosynthesis. Belongs to the set of + CATALYTIC ACTIVITY: + COFACTOR: + PATHWAY: Plant hormone metabolism; auxin biosynthesis. + SIMILARITY: Belongs to the FMO family. {ECO:0000305}.	PTHR43539
sfm_lp_frag4	SFM_LP	Fragment4	ATTGCTTGCCTTTTCCTTCGAAAATGAGTAA	5	764704	764735	31	Msa0932560	chr6_3	759086	765026	Q8VZT8	GO:0005739, GO:1990904, GO:0005840, GO:0019843, GO:0003735, GO:0000741, GO:0010197, GO:0006412	GO:0005739; C:mitochondrion + GO:1990904; C:ribonucleoprotein complex + GO:0005840; C:ribosome + GO:0019843; F:rRNA binding + GO:0003735; F:structural constituent of ribosome + GO:0000741; P:karyogamy + GO:0010197; P:polar nucleus fusion + GO:0006412; P:translation	ath:AT1G31817	FUNCTION: Required for karyogamy during female gametophyte development, + SUBUNIT: Component of the mitochondrial ribosome small subunit (28S) + SUBCELLULAR LOCATION: Mitochondrion {ECO:0000255, + DISRUPTION PHENOTYPE: Failure of fusion of the polar nuclei during + SIMILARITY: Belongs to the universal ribosomal protein uS11 family. + SEQUENCE CAUTION:	PTHR11759
sfm_lp_frag4	SFM_LP	Fragment4	ATTGCTTGCCTTTTCCTTCGAAAATGAGTAA	5	764704	764735	31	Msa0932550	chr6_3	733405	744125	O04331	GO:0009507, GO:0009941, GO:0005743, GO:0005739, GO:0005730, GO:0000325, GO:0005886, GO:0044877, GO:0051301, GO:0042742, GO:0048527, GO:0007005, GO:0051782, GO:0009733, GO:0009723, GO:0071731, GO:0009651, GO:0009697	GO:0009507; C:chloroplast + GO:0009941; C:chloroplast envelope + GO:0005743; C:mitochondrial inner membrane + GO:0005739; C:mitochondrion + GO:0005730; C:nucleolus + GO:0000325; C:plant-type vacuole + GO:0005886; C:plasma membrane + GO:0044877; F:protein-containing complex binding + GO:0051301; P:cell division + GO:0042742; P:defense response to bacterium + GO:0048527; P:lateral root development …	ath:AT5G40770	FUNCTION: Prohibitin probably acts as a holdase/unfoldase for the + SUBUNIT: Component of a prohibitin multimeric complex in mitochondrial + SUBCELLULAR LOCATION: Cell membrane {ECO:0000269|PubMed:15060130}. + TISSUE SPECIFICITY: Mostly expressed in proliferative tissues, + DISRUPTION PHENOTYPE: Extreme constitutive ethylene response in air + SIMILARITY: Belongs to the prohibitin family. {ECO:000…	PTHR23222
sfm_lp_frag4	SFM_LP	Fragment4	ATTGCTTGCCTTTTCCTTCGAAAATGAGTAA	5	764704	764735	31	Msa0932570	chr6_3	766511	770679	Q8W034	GO:0005829, GO:0005634, GO:0005681, GO:0003729, GO:0006397, GO:0051028, GO:1901000, GO:2000070, GO:0008380, GO:0010228	GO:0005829; C:cytosol + GO:0005634; C:nucleus + GO:0005681; C:spliceosomal complex + GO:0003729; F:mRNA binding + GO:0006397; P:mRNA processing + GO:0051028; P:mRNA transport + GO:1901000; P:regulation of response to salt stress + GO:2000070; P:regulation of response to water deprivation + GO:0008380; P:RNA splicing + GO:0010228; P:vegetative to reproductive phase transition of meristem	ath:AT4G14300	FUNCTION: Involved with pre-mRNA processing. Forms complexes + FUNCTION: Involved in the packaging of pre-mRNA into hnRNP particles, + SUBUNIT: Component of the spliceosome (By similarity). Interacts with + SUBCELLULAR LOCATION: Nucleus {ECO:0000269|PubMed:14756317}. Cytoplasm + SEQUENCE CAUTION:	PTHR48035
sfm_lp_frag4	SFM_LP	Fragment4	ATTGCTTGCCTTTTCCTTCGAAAATGAGTAA	5	764704	764735	31	Msa0932590	chr6_3	788248	814106	F4KHD8	GO:0005783, GO:0005635, GO:0031965, GO:0005643, GO:0051028, GO:0015031	GO:0005783; C:endoplasmic reticulum + GO:0005635; C:nuclear envelope + GO:0031965; C:nuclear membrane + GO:0005643; C:nuclear pore + GO:0051028; P:mRNA transport + GO:0015031; P:protein transport	ath:AT5G40480	SUBUNIT: Part of the nuclear pore complex (NPC). The NPC has an eight- + SUBCELLULAR LOCATION: Nucleus envelope {ECO:0000269|PubMed:21189294}. + SIMILARITY: Belongs to the NUP210 family. {ECO:0000305}. + SEQUENCE CAUTION:	PTHR23019
sdm_hp_frag3	SDM_HP	Fragment3	CCATTAGTCATCTAAGACATACAAAACAACAA	4.43	56170062	56170094	32	Msa1334940	chr8_4	56137348	56142005	Q9SUA4	GO:0016020, GO:0035673, GO:0015031	GO:0016020; C:membrane + GO:0035673; F:oligopeptide transmembrane transporter activity + GO:0015031; P:protein transport	ath:AT4G26590	FUNCTION: Involved in the translocation of tetra- and pentapeptides + SUBCELLULAR LOCATION: Membrane {ECO:0000305}; Multi-pass membrane + TISSUE SPECIFICITY: Expressed predominantly in flowers, and at a very + SIMILARITY: Belongs to the oligopeptide OPT transporter (TC 2.A.67.1)	PTHR22601
sdm_hp_frag3	SDM_HP	Fragment3	CCATTAGTCATCTAAGACATACAAAACAACAA	4.43	56170062	56170094	32	Msa1334950	chr8_4	56146164	56151219	Q9SUA4	GO:0016020, GO:0035673, GO:0015031	GO:0016020; C:membrane + GO:0035673; F:oligopeptide transmembrane transporter activity + GO:0015031; P:protein transport	ath:AT4G26590	FUNCTION: Involved in the translocation of tetra- and pentapeptides + SUBCELLULAR LOCATION: Membrane {ECO:0000305}; Multi-pass membrane + TISSUE SPECIFICITY: Expressed predominantly in flowers, and at a very + SIMILARITY: Belongs to the oligopeptide OPT transporter (TC 2.A.67.1)	PTHR22601
sdm_hp_frag5	SDM_HP	Fragment5	CTCTGATGGCTCGGACTTTGTCAGGATCAAC	4.18	2184068	2184099	31	Msa0000860	chr1_1	2208691	2213852	Q8LFN2	GO:0005886, GO:0005524, GO:0004672	GO:0005886; C:plasma membrane + GO:0005524; F:ATP binding + GO:0004672; F:protein kinase activity	ath:AT3G03770	INTERACTION: + SUBCELLULAR LOCATION: Cell membrane {ECO:0000250}; Single-pass type I + ALTERNATIVE PRODUCTS: + DOMAIN: The protein kinase domain is predicted to be catalytically + SIMILARITY: Belongs to the protein kinase superfamily. Ser/Thr protein + SEQUENCE CAUTION:	PTHR48006
sdm_lp_frag1	SDM_LP	Fragment1	ATTAGATAGATTTATACTCATCTACGTGATGAGG	4.45	81146399	81146433	34	Msa0047940	chr1_1	81136416	81138639	Q9SA96	GO:0009507, GO:0009570, GO:0047769, GO:0004664, GO:0009094	GO:0009507; C:chloroplast + GO:0009570; C:chloroplast stroma + GO:0047769; F:arogenate dehydratase activity + GO:0004664; F:prephenate dehydratase activity + GO:0009094; P:L-phenylalanine biosynthetic process	ath:AT1G11790	FUNCTION: Converts the prephenate produced from the shikimate- + CATALYTIC ACTIVITY: + CATALYTIC ACTIVITY: + BIOPHYSICOCHEMICAL PROPERTIES: + PATHWAY: Amino-acid biosynthesis; L-phenylalanine biosynthesis; L- + PATHWAY: Amino-acid biosynthesis; L-phenylalanine biosynthesis; + SUBCELLULAR LOCATION: Plastid, chloroplast stroma + ALTERNATIVE PRODUCTS: + TISSUE SPECIFICITY: Expressed in roots, leaves…	PTHR21022
sdm_lp_frag1	SDM_LP	Fragment1	ATTAGATAGATTTATACTCATCTACGTGATGAGG	4.45	81146399	81146433	34	Msa0047970	chr1_1	81190881	81198775	Q9SLN8	GO:0035798, GO:0032440	GO:0035798; F:2-alkenal reductase (NADPH) activity + GO:0032440; F:2-alkenal reductase [NAD(P)+] activity	ag:BAA89423, nta:107830910	FUNCTION: Reduces the C=C double bonds of alpha, beta unsaturated + CATALYTIC ACTIVITY: + BIOPHYSICOCHEMICAL PROPERTIES: + SUBUNIT: Homodimer. {ECO:0000269|PubMed:11117876, + MISCELLANEOUS: There are no hydrogen bonds between the substrate tested + SIMILARITY: Belongs to the NADP-dependent oxidoreductase L4BD family. + CAUTION: PubMed:11117876 showed an allyl-alcohol dehydrogenase activity	PTHR43205
sdm_lp_frag1	SDM_LP	Fragment1	ATTAGATAGATTTATACTCATCTACGTGATGAGG	4.45	81146399	81146433	34	Msa0047950	chr1_1	81164669	81167827	O80883	GO:0005634, GO:0090406, GO:0003677, GO:0003700, GO:0009740, GO:0009555, GO:0048235, GO:0009789, GO:0045893, GO:0043068, GO:1990019, GO:0010468, GO:1901371, GO:0080092, GO:0009739	GO:0005634; C:nucleus + GO:0090406; C:pollen tube + GO:0003677; F:DNA binding + GO:0003700; F:DNA-binding transcription factor activity + GO:0009740; P:gibberellic acid mediated signaling pathway + GO:0009555; P:pollen development + GO:0048235; P:pollen sperm cell differentiation + GO:0009789; P:positive regulation of abscisic acid-activated signaling pathway + GO:0045893; P:positive regulation o…	ath:AT2G32460	FUNCTION: Transcription activator (PubMed:24278028, PubMed:25268707). + INTERACTION: + SUBCELLULAR LOCATION: Nucleus {ECO:0000255|PROSITE-ProRule:PRU00625, + ALTERNATIVE PRODUCTS: + TISSUE SPECIFICITY: Present mostly in flowers, siliques and floral + DEVELOPMENTAL STAGE: Present in a small patch of cells on the innermost + INDUCTION: Repressed in germinating seeds by microRNA159 (miR159)- + DISRU…	PTHR47995
sdm_lp_frag2	SDM_LP	Fragment2	CCATTAGTCATCTAAGACATACAAAACAACAA	4.26	56170062	56170094	32	Msa1334940	chr8_4	56137348	56142005	Q9SUA4	GO:0016020, GO:0035673, GO:0015031	GO:0016020; C:membrane + GO:0035673; F:oligopeptide transmembrane transporter activity + GO:0015031; P:protein transport	ath:AT4G26590	FUNCTION: Involved in the translocation of tetra- and pentapeptides + SUBCELLULAR LOCATION: Membrane {ECO:0000305}; Multi-pass membrane + TISSUE SPECIFICITY: Expressed predominantly in flowers, and at a very + SIMILARITY: Belongs to the oligopeptide OPT transporter (TC 2.A.67.1)	PTHR22601
sdm_lp_frag2	SDM_LP	Fragment2	CCATTAGTCATCTAAGACATACAAAACAACAA	4.26	56170062	56170094	32	Msa1334950	chr8_4	56146164	56151219	Q9SUA4	GO:0016020, GO:0035673, GO:0015031	GO:0016020; C:membrane + GO:0035673; F:oligopeptide transmembrane transporter activity + GO:0015031; P:protein transport	ath:AT4G26590	FUNCTION: Involved in the translocation of tetra- and pentapeptides + SUBCELLULAR LOCATION: Membrane {ECO:0000305}; Multi-pass membrane + TISSUE SPECIFICITY: Expressed predominantly in flowers, and at a very + SIMILARITY: Belongs to the oligopeptide OPT transporter (TC 2.A.67.1)	PTHR22601
sdm_lp_frag3	SDM_LP	Fragment3	ATTGCTTGCCTTTTCCTTCGAAAATGAGTAA	4.08	764704	764735	31	Msa0932560	chr6_3	759086	765026	Q8VZT8	GO:0005739, GO:1990904, GO:0005840, GO:0019843, GO:0003735, GO:0000741, GO:0010197, GO:0006412	GO:0005739; C:mitochondrion + GO:1990904; C:ribonucleoprotein complex + GO:0005840; C:ribosome + GO:0019843; F:rRNA binding + GO:0003735; F:structural constituent of ribosome + GO:0000741; P:karyogamy + GO:0010197; P:polar nucleus fusion + GO:0006412; P:translation	ath:AT1G31817	FUNCTION: Required for karyogamy during female gametophyte development, + SUBUNIT: Component of the mitochondrial ribosome small subunit (28S) + SUBCELLULAR LOCATION: Mitochondrion {ECO:0000255, + DISRUPTION PHENOTYPE: Failure of fusion of the polar nuclei during + SIMILARITY: Belongs to the universal ribosomal protein uS11 family. + SEQUENCE CAUTION:	PTHR11759
sdm_lp_frag3	SDM_LP	Fragment3	ATTGCTTGCCTTTTCCTTCGAAAATGAGTAA	4.08	764704	764735	31	Msa0932550	chr6_3	733405	744125	O04331	GO:0009507, GO:0009941, GO:0005743, GO:0005739, GO:0005730, GO:0000325, GO:0005886, GO:0044877, GO:0051301, GO:0042742, GO:0048527, GO:0007005, GO:0051782, GO:0009733, GO:0009723, GO:0071731, GO:0009651, GO:0009697	GO:0009507; C:chloroplast + GO:0009941; C:chloroplast envelope + GO:0005743; C:mitochondrial inner membrane + GO:0005739; C:mitochondrion + GO:0005730; C:nucleolus + GO:0000325; C:plant-type vacuole + GO:0005886; C:plasma membrane + GO:0044877; F:protein-containing complex binding + GO:0051301; P:cell division + GO:0042742; P:defense response to bacterium + GO:0048527; P:lateral root development …	ath:AT5G40770	FUNCTION: Prohibitin probably acts as a holdase/unfoldase for the + SUBUNIT: Component of a prohibitin multimeric complex in mitochondrial + SUBCELLULAR LOCATION: Cell membrane {ECO:0000269|PubMed:15060130}. + TISSUE SPECIFICITY: Mostly expressed in proliferative tissues, + DISRUPTION PHENOTYPE: Extreme constitutive ethylene response in air + SIMILARITY: Belongs to the prohibitin family. {ECO:000…	PTHR23222
sdm_lp_frag3	SDM_LP	Fragment3	ATTGCTTGCCTTTTCCTTCGAAAATGAGTAA	4.08	764704	764735	31	Msa0932570	chr6_3	766511	770679	Q8W034	GO:0005829, GO:0005634, GO:0005681, GO:0003729, GO:0006397, GO:0051028, GO:1901000, GO:2000070, GO:0008380, GO:0010228	GO:0005829; C:cytosol + GO:0005634; C:nucleus + GO:0005681; C:spliceosomal complex + GO:0003729; F:mRNA binding + GO:0006397; P:mRNA processing + GO:0051028; P:mRNA transport + GO:1901000; P:regulation of response to salt stress + GO:2000070; P:regulation of response to water deprivation + GO:0008380; P:RNA splicing + GO:0010228; P:vegetative to reproductive phase transition of meristem	ath:AT4G14300	FUNCTION: Involved with pre-mRNA processing. Forms complexes + FUNCTION: Involved in the packaging of pre-mRNA into hnRNP particles, + SUBUNIT: Component of the spliceosome (By similarity). Interacts with + SUBCELLULAR LOCATION: Nucleus {ECO:0000269|PubMed:14756317}. Cytoplasm + SEQUENCE CAUTION:	PTHR48035
sdm_lp_frag3	SDM_LP	Fragment3	ATTGCTTGCCTTTTCCTTCGAAAATGAGTAA	4.08	764704	764735	31	Msa0932590	chr6_3	788248	814106	F4KHD8	GO:0005783, GO:0005635, GO:0031965, GO:0005643, GO:0051028, GO:0015031	GO:0005783; C:endoplasmic reticulum + GO:0005635; C:nuclear envelope + GO:0031965; C:nuclear membrane + GO:0005643; C:nuclear pore + GO:0051028; P:mRNA transport + GO:0015031; P:protein transport	ath:AT5G40480	SUBUNIT: Part of the nuclear pore complex (NPC). The NPC has an eight- + SUBCELLULAR LOCATION: Nucleus envelope {ECO:0000269|PubMed:21189294}. + SIMILARITY: Belongs to the NUP210 family. {ECO:0000305}. + SEQUENCE CAUTION:	PTHR23019
rdm_hp_frag3	RDM_HP	Fragment3	CCTTGACAGCGTCAAAACAGCCACCCAACGA	4.21	52924202	52924233	31	Msa0362050	chr3_1	52882067	52882934	Q9ZVN2	GO:0009507, GO:0010287, GO:0004144, GO:0006995, GO:0010150, GO:0033306, GO:0090693, GO:1904963, GO:0010866, GO:0019432	GO:0009507; C:chloroplast + GO:0010287; C:plastoglobule + GO:0004144; F:diacylglycerol O-acyltransferase activity + GO:0006995; P:cellular response to nitrogen starvation + GO:0010150; P:leaf senescence + GO:0033306; P:phytol metabolic process + GO:0090693; P:plant organ senescence + GO:1904963; P:regulation of phytol biosynthetic process + GO:0010866; P:regulation of triglyceride biosynthetic pr…	ath:AT1G54570	FUNCTION: Acyltransferase involved in fatty acid phytyl ester synthesis + CATALYTIC ACTIVITY: + CATALYTIC ACTIVITY: + CATALYTIC ACTIVITY: + CATALYTIC ACTIVITY: + CATALYTIC ACTIVITY: + CATALYTIC ACTIVITY: + CATALYTIC ACTIVITY: + CATALYTIC ACTIVITY: + CATALYTIC ACTIVITY: + CATALYTIC ACTIVITY: + CATALYTIC ACTIVITY: + CATALYTIC ACTIVITY: + CATALYTIC ACTIVITY: + CATALYTIC ACTIVITY: + CATALYTIC ACTIVIT…	PTHR22753
rdm_hp_frag3	RDM_HP	Fragment3	CCTTGACAGCGTCAAAACAGCCACCCAACGA	4.21	52924202	52924233	31	Msa0362060	chr3_1	52896229	52900221	P92961	GO:0005886, GO:0015193, GO:0015824	GO:0005886; C:plasma membrane + GO:0015193; F:L-proline transmembrane transporter activity + GO:0015824; P:proline transport	ath:AT2G39890	FUNCTION: Proline transporter that mediates proline and glycine betaine + BIOPHYSICOCHEMICAL PROPERTIES: + SUBCELLULAR LOCATION: Cell membrane {ECO:0000305|PubMed:15618414}; + TISSUE SPECIFICITY: Expressed in vascular tissues of roots, leaves, + DISRUPTION PHENOTYPE: No visible phenotype under normal growth + MISCELLANEOUS: Treatment with toxic concentrations of proline reduces + SIMILARITY: Belo…	PTHR48017
rdm_hp_frag3	RDM_HP	Fragment3	CCTTGACAGCGTCAAAACAGCCACCCAACGA	4.21	52924202	52924233	31	Msa0362100	chr3_1	52930283	52932078	Q6ICW6	GO:0005524, GO:0106310, GO:0004674	GO:0005524; F:ATP binding + GO:0106310; F:protein serine kinase activity + GO:0004674; F:protein serine/threonine kinase activity	ath:AT5G55560	FUNCTION: May regulate flowering time by modulating the photoperiod + CATALYTIC ACTIVITY: + CATALYTIC ACTIVITY: + SIMILARITY: Belongs to the protein kinase superfamily. Ser/Thr protein + CAUTION: Was named WNK/'with no lysine(K)' because key residues for + SEQUENCE CAUTION:	PTHR13902
rdm_hp_frag3	RDM_HP	Fragment3	CCTTGACAGCGTCAAAACAGCCACCCAACGA	4.21	52924202	52924233	31	Msa0362110	chr3_1	52964115	52965099	Q6ICW6	GO:0005524, GO:0106310, GO:0004674	GO:0005524; F:ATP binding + GO:0106310; F:protein serine kinase activity + GO:0004674; F:protein serine/threonine kinase activity	ath:AT5G55560	FUNCTION: May regulate flowering time by modulating the photoperiod + CATALYTIC ACTIVITY: + CATALYTIC ACTIVITY: + SIMILARITY: Belongs to the protein kinase superfamily. Ser/Thr protein + CAUTION: Was named WNK/'with no lysine(K)' because key residues for + SEQUENCE CAUTION:	PTHR13902
rdm_hp_frag3	RDM_HP	Fragment3	CCTTGACAGCGTCAAAACAGCCACCCAACGA	4.21	52924202	52924233	31	Msa0362120	chr3_1	52967470	52968109	P92963	GO:0000325, GO:0005886, GO:0005525, GO:0003924, GO:0006888, GO:0015031	GO:0000325; C:plant-type vacuole + GO:0005886; C:plasma membrane + GO:0005525; F:GTP binding + GO:0003924; F:GTPase activity + GO:0006888; P:endoplasmic reticulum to Golgi vesicle-mediated transport + GO:0015031; P:protein transport	ath:AT4G17170	FUNCTION: Intracellular vesicle trafficking and protein transport. + SUBCELLULAR LOCATION: Cell membrane {ECO:0000305}; Lipid-anchor + SIMILARITY: Belongs to the small GTPase superfamily. Rab family.	PTHR47979
rdm_hp_frag3	RDM_HP	Fragment3	CCTTGACAGCGTCAAAACAGCCACCCAACGA	4.21	52924202	52924233	31	Msa0362130	chr3_1	52972351	52977240	Q6ICW6	GO:0005524, GO:0106310, GO:0004674	GO:0005524; F:ATP binding + GO:0106310; F:protein serine kinase activity + GO:0004674; F:protein serine/threonine kinase activity	ath:AT5G55560	FUNCTION: May regulate flowering time by modulating the photoperiod + CATALYTIC ACTIVITY: + CATALYTIC ACTIVITY: + SIMILARITY: Belongs to the protein kinase superfamily. Ser/Thr protein + CAUTION: Was named WNK/'with no lysine(K)' because key residues for + SEQUENCE CAUTION:	PTHR13902
rdm_hp_frag3	RDM_HP	Fragment3	CCTTGACAGCGTCAAAACAGCCACCCAACGA	4.21	52924202	52924233	31	Msa0362080	chr3_1	52903871	52911234	Q5XF09	GO:0005783, GO:0005794, GO:0016020	GO:0005783; C:endoplasmic reticulum + GO:0005794; C:Golgi apparatus + GO:0016020; C:membrane	ath:AT3G11320	SUBCELLULAR LOCATION: Membrane {ECO:0000305}; Multi-pass membrane + SIMILARITY: Belongs to the TPT transporter family. TPT (TC 2.A.7.9) + SEQUENCE CAUTION:	PTHR11132
rdm_hp_frag3	RDM_HP	Fragment3	CCTTGACAGCGTCAAAACAGCCACCCAACGA	4.21	52924202	52924233	31	Msa0362090	chr3_1	52918644	52923499	Q6ICW6	GO:0005524, GO:0106310, GO:0004674	GO:0005524; F:ATP binding + GO:0106310; F:protein serine kinase activity + GO:0004674; F:protein serine/threonine kinase activity	ath:AT5G55560	FUNCTION: May regulate flowering time by modulating the photoperiod + CATALYTIC ACTIVITY: + CATALYTIC ACTIVITY: + SIMILARITY: Belongs to the protein kinase superfamily. Ser/Thr protein + CAUTION: Was named WNK/'with no lysine(K)' because key residues for + SEQUENCE CAUTION:	PTHR13902
rdm_hp_frag4	RDM_HP	Fragment4	AAATCTACCATTAGTCATCTAAGACATACAA	4.03	56174414	56174445	31	Msa1334940	chr8_4	56137348	56142005	Q9SUA4	GO:0016020, GO:0035673, GO:0015031	GO:0016020; C:membrane + GO:0035673; F:oligopeptide transmembrane transporter activity + GO:0015031; P:protein transport	ath:AT4G26590	FUNCTION: Involved in the translocation of tetra- and pentapeptides + SUBCELLULAR LOCATION: Membrane {ECO:0000305}; Multi-pass membrane + TISSUE SPECIFICITY: Expressed predominantly in flowers, and at a very + SIMILARITY: Belongs to the oligopeptide OPT transporter (TC 2.A.67.1)	PTHR22601
rdm_hp_frag4	RDM_HP	Fragment4	AAATCTACCATTAGTCATCTAAGACATACAA	4.03	56174414	56174445	31	Msa1334950	chr8_4	56146164	56151219	Q9SUA4	GO:0016020, GO:0035673, GO:0015031	GO:0016020; C:membrane + GO:0035673; F:oligopeptide transmembrane transporter activity + GO:0015031; P:protein transport	ath:AT4G26590	FUNCTION: Involved in the translocation of tetra- and pentapeptides + SUBCELLULAR LOCATION: Membrane {ECO:0000305}; Multi-pass membrane + TISSUE SPECIFICITY: Expressed predominantly in flowers, and at a very + SIMILARITY: Belongs to the oligopeptide OPT transporter (TC 2.A.67.1)	PTHR22601
rdm_hp_frag7	RDM_HP	Fragment7	CCTAGCTTTAGCCAACTCTTTCTTCAGTGTC	4.03	13884705	13884736	31	Msa0009450	chr1_1	13866907	13870767	P93604	GO:0005886, GO:0005524, GO:0106310, GO:0004674	GO:0005886; C:plasma membrane + GO:0005524; F:ATP binding + GO:0106310; F:protein serine kinase activity + GO:0004674; F:protein serine/threonine kinase activity	0	CATALYTIC ACTIVITY: + CATALYTIC ACTIVITY: + SUBCELLULAR LOCATION: Cell membrane {ECO:0000269|PubMed:9700067}; + TISSUE SPECIFICITY: Specifically expressed in the aerial parts of the + SIMILARITY: Belongs to the protein kinase superfamily. Ser/Thr protein	PTHR27009
rdm_hp_frag7	RDM_HP	Fragment7	CCTAGCTTTAGCCAACTCTTTCTTCAGTGTC	4.03	13884705	13884736	31	Msa0009460	chr1_1	13911494	13913517	P93604	GO:0005886, GO:0005524, GO:0106310, GO:0004674	GO:0005886; C:plasma membrane + GO:0005524; F:ATP binding + GO:0106310; F:protein serine kinase activity + GO:0004674; F:protein serine/threonine kinase activity	0	CATALYTIC ACTIVITY: + CATALYTIC ACTIVITY: + SUBCELLULAR LOCATION: Cell membrane {ECO:0000269|PubMed:9700067}; + TISSUE SPECIFICITY: Specifically expressed in the aerial parts of the + SIMILARITY: Belongs to the protein kinase superfamily. Ser/Thr protein	PTHR27009
rdm_lp_frag1	RDM_LP	Fragment1	CATATGCGTAAGAGTGTGAAAAGAAGGCCCGAATTTA	5.57	28947995	28948032	37	Msa0158960	chr1_4	28926482	28931424	Q65XS5	GO:0000139, GO:0016757, GO:0030244, GO:0009664	GO:0000139; C:Golgi membrane + GO:0016757; F:glycosyltransferase activity + GO:0030244; P:cellulose biosynthetic process + GO:0009664; P:plant-type cell wall organization	dosa:Os05g0170000, osa:4337935	FUNCTION: Glycosyltransferase required for the regulation of cellulose + SUBCELLULAR LOCATION: Membrane {ECO:0000269|PubMed:18939965}; Single- + TISSUE SPECIFICITY: Expressed in roots, culms, leaves and panicles + DISRUPTION PHENOTYPE: Retarded growth and reduced mechanical strength + SIMILARITY: Belongs to the glycosyltransferase 14 family.	PTHR31042
rdm_lp_frag1	RDM_LP	Fragment1	CATATGCGTAAGAGTGTGAAAAGAAGGCCCGAATTTA	5.57	28947995	28948032	37	Msa0158940	chr1_4	28911340	28914033	Q69XV0	GO:0005789, GO:0005634, GO:0003677, GO:0003700, GO:0034976, GO:0006986	GO:0005789; C:endoplasmic reticulum membrane + GO:0005634; C:nucleus + GO:0003677; F:DNA binding + GO:0003700; F:DNA-binding transcription factor activity + GO:0034976; P:response to endoplasmic reticulum stress + GO:0006986; P:response to unfolded protein	dosa:Os06g0622700	FUNCTION: Transcription factor involved in endoplasmic reticulum (ER) + ACTIVITY REGULATION: Transcriptionally activated by IRE1 in response to + SUBCELLULAR LOCATION: [Isoform 1]: Endoplasmic reticulum membrane + SUBCELLULAR LOCATION: [Isoform 2]: Nucleus + ALTERNATIVE PRODUCTS: + INDUCTION: By dithiothreitol-induced endoplasmic reticulum (ER) stress + MISCELLANEOUS: [Isoform 2]: Potent transcri…	PTHR47416
rdm_lp_frag1	RDM_LP	Fragment1	CATATGCGTAAGAGTGTGAAAAGAAGGCCCGAATTTA	5.57	28947995	28948032	37	Msa0158950	chr1_4	28915242	28917070	Q9FL41	GO:0016020, GO:0022857	GO:0016020; C:membrane + GO:0022857; F:transmembrane transporter activity	ath:AT5G07050	SUBCELLULAR LOCATION: Membrane {ECO:0000250}; Multi-pass membrane + SIMILARITY: Belongs to the drug/metabolite transporter (DMT) + SEQUENCE CAUTION:	PTHR31218
rdm_lp_frag1	RDM_LP	Fragment1	CATATGCGTAAGAGTGTGAAAAGAAGGCCCGAATTTA	5.57	28947995	28948032	37	Msa0158970	chr1_4	28935941	28941950	O04630	GO:0009507, GO:0005829, GO:0005739, GO:0009505, GO:0009536, GO:0005524, GO:0046872, GO:0004829, GO:0006435	GO:0009507; C:chloroplast + GO:0005829; C:cytosol + GO:0005739; C:mitochondrion + GO:0009505; C:plant-type cell wall + GO:0009536; C:plastid + GO:0005524; F:ATP binding + GO:0046872; F:metal ion binding + GO:0004829; F:threonine-tRNA ligase activity + GO:0006435; P:threonyl-tRNA aminoacylation	ath:AT5G26830	CATALYTIC ACTIVITY: + SUBCELLULAR LOCATION: Mitochondrion {ECO:0000269|PubMed:10583378}. + ALTERNATIVE PRODUCTS: + SIMILARITY: Belongs to the class-II aminoacyl-tRNA synthetase family. + SEQUENCE CAUTION:	PTHR11451
rdm_lp_frag1	RDM_LP	Fragment1	CATATGCGTAAGAGTGTGAAAAGAAGGCCCGAATTTA	5.57	28947995	28948032	37	Msa0158980	chr1_4	28945022	28945559	P0CC48	GO:0009535, GO:0008137, GO:0048038, GO:0042773, GO:0019684	GO:0009535; C:chloroplast thylakoid membrane + GO:0008137; F:NADH dehydrogenase (ubiquinone) activity + GO:0048038; F:quinone binding + GO:0042773; P:ATP synthesis coupled electron transport + GO:0019684; P:photosynthesis, light reaction	0	FUNCTION: NDH shuttles electrons from NAD(P)H:plastoquinone, via FMN + CATALYTIC ACTIVITY: + CATALYTIC ACTIVITY: + SUBUNIT: NDH is composed of at least 16 different subunits, 5 of which + SUBCELLULAR LOCATION: Plastid, chloroplast thylakoid membrane + SIMILARITY: Belongs to the complex I subunit 2 family.	PTHR22773
rdm_lp_frag1	RDM_LP	Fragment1	CATATGCGTAAGAGTGTGAAAAGAAGGCCCGAATTTA	5.57	28947995	28948032	37	Msa0158990	chr1_4	28945673	28946188	P0CD29	GO:0009535, GO:0008137, GO:0048038, GO:0042773, GO:0019684	GO:0009535; C:chloroplast thylakoid membrane + GO:0008137; F:NADH dehydrogenase (ubiquinone) activity + GO:0048038; F:quinone binding + GO:0042773; P:ATP synthesis coupled electron transport + GO:0019684; P:photosynthesis, light reaction	pvu:4961767, pvu:5075325	FUNCTION: NDH shuttles electrons from NAD(P)H:plastoquinone, via FMN + CATALYTIC ACTIVITY: + CATALYTIC ACTIVITY: + SUBUNIT: NDH is composed of at least 16 different subunits, 5 of which + SUBCELLULAR LOCATION: Plastid, chloroplast thylakoid membrane + SIMILARITY: Belongs to the complex I subunit 2 family. + CAUTION: This protein is smaller than usual in this organism, and may	PTHR22773
rdm_lp_frag1	RDM_LP	Fragment1	CATATGCGTAAGAGTGTGAAAAGAAGGCCCGAATTTA	5.57	28947995	28948032	37	Msa0159000	chr1_4	28946189	28946639	Q9B1A1	GO:0009507, GO:0015935, GO:0019843, GO:0003735, GO:0006412	GO:0009507; C:chloroplast + GO:0015935; C:small ribosomal subunit + GO:0019843; F:rRNA binding + GO:0003735; F:structural constituent of ribosome + GO:0006412; P:translation	0	FUNCTION: One of the primary rRNA binding proteins, it binds directly + SUBUNIT: Part of the 30S ribosomal subunit. + SUBCELLULAR LOCATION: Plastid, chloroplast. + SIMILARITY: Belongs to the universal ribosomal protein uS7 family.	PTHR11205
rdm_lp_frag1	RDM_LP	Fragment1	CATATGCGTAAGAGTGTGAAAAGAAGGCCCGAATTTA	5.57	28947995	28948032	37	Msa0159010	chr1_4	28946669	28947829	Q9XQE1	GO:0009507, GO:0015935, GO:0019843, GO:0003735, GO:0046677, GO:0006412	GO:0009507; C:chloroplast + GO:0015935; C:small ribosomal subunit + GO:0019843; F:rRNA binding + GO:0003735; F:structural constituent of ribosome + GO:0046677; P:response to antibiotic + GO:0006412; P:translation	0	FUNCTION: With S4 and S5 plays an important role in translational + SUBUNIT: Part of the 30S ribosomal subunit. + SUBCELLULAR LOCATION: Plastid, chloroplast. + SIMILARITY: Belongs to the universal ribosomal protein uS12 family. + CAUTION: The sequence of the wild-type (streptomycin sensitive) protein	PTHR11652
rdm_lp_frag1	RDM_LP	Fragment1	CATATGCGTAAGAGTGTGAAAAGAAGGCCCGAATTTA	5.57	28947995	28948032	37	Msa0159030	chr1_4	28964124	28970519	Q9CAE3	GO:0016491, GO:0006325, GO:2000028, GO:0048510, GO:1904629, GO:0009627, GO:0010228	GO:0016491; F:oxidoreductase activity + GO:0006325; P:chromatin organization + GO:2000028; P:regulation of photoperiodism, flowering + GO:0048510; P:regulation of timing of transition from vegetative to reproductive phase + GO:1904629; P:response to diterpene + GO:0009627; P:systemic acquired resistance + GO:0010228; P:vegetative to reproductive phase transition of meristem	ath:AT3G10390	FUNCTION: Probable histone demethylase that promotes flowering + COFACTOR: + SUBUNIT: Interacts with HDA6. {ECO:0000269|PubMed:21398257}. + INDUCTION: Induced by dehydroabietinal-dependent (DA), a diterpenoid + PTM: Sumoylated at Lys-287, Lys-693 and Lys-770 by SIZ1. Sumoylation + DISRUPTION PHENOTYPE: Delayed flowering (PubMed:32392578). Impaired + SIMILARITY: Belongs to the flavin monoamine oxi…	PTHR10742
sfm_sti_frag1	STI (SFM)	Fragment1	ATATCACTGCCTAGATGCTTGTCTAAGACCATATAGTGACTTGGTAAGCTTAC	4.74	49039191	49039244	53	Msa0074430	chr1_2	49005660	49008821	Q9ZUS1	GO:0016020, GO:0022857	GO:0016020; C:membrane + GO:0022857; F:transmembrane transporter activity	ath:AT2G37460	SUBCELLULAR LOCATION: Membrane {ECO:0000250}; Multi-pass membrane + SIMILARITY: Belongs to the drug/metabolite transporter (DMT) + SEQUENCE CAUTION:	PTHR31218
sfm_sti_frag1	STI (SFM)	Fragment1	ATATCACTGCCTAGATGCTTGTCTAAGACCATATAGTGACTTGGTAAGCTTAC	4.74	49039191	49039244	53	Msa0074460	chr1_2	49057042	49057705	Q9ZUS1	GO:0016020, GO:0022857	GO:0016020; C:membrane + GO:0022857; F:transmembrane transporter activity	ath:AT2G37460	SUBCELLULAR LOCATION: Membrane {ECO:0000250}; Multi-pass membrane + SIMILARITY: Belongs to the drug/metabolite transporter (DMT) + SEQUENCE CAUTION:	PTHR31218
sfm_sti_frag1	STI (SFM)	Fragment1	ATATCACTGCCTAGATGCTTGTCTAAGACCATATAGTGACTTGGTAAGCTTAC	4.74	49039191	49039244	53	Msa0074470	chr1_2	49058643	49061808	Q9ZUS1	GO:0016020, GO:0022857	GO:0016020; C:membrane + GO:0022857; F:transmembrane transporter activity	ath:AT2G37460	SUBCELLULAR LOCATION: Membrane {ECO:0000250}; Multi-pass membrane + SIMILARITY: Belongs to the drug/metabolite transporter (DMT) + SEQUENCE CAUTION:	PTHR31218
sfm_sti_frag1	STI (SFM)	Fragment1	ATATCACTGCCTAGATGCTTGTCTAAGACCATATAGTGACTTGGTAAGCTTAC	4.74	49039191	49039244	53	Msa0074480	chr1_2	49062750	49068298	Q9ZUS1	GO:0016020, GO:0022857	GO:0016020; C:membrane + GO:0022857; F:transmembrane transporter activity	ath:AT2G37460	SUBCELLULAR LOCATION: Membrane {ECO:0000250}; Multi-pass membrane + SIMILARITY: Belongs to the drug/metabolite transporter (DMT) + SEQUENCE CAUTION:	PTHR31218
sfm_sti_frag1	STI (SFM)	Fragment1	ATATCACTGCCTAGATGCTTGTCTAAGACCATATAGTGACTTGGTAAGCTTAC	4.74	49039191	49039244	53	Msa0074490	chr1_2	49081728	49084724	O24466	GO:0000139, GO:0005886, GO:0005525, GO:0003924, GO:0015031	GO:0000139; C:Golgi membrane + GO:0005886; C:plasma membrane + GO:0005525; F:GTP binding + GO:0003924; F:GTPase activity + GO:0015031; P:protein transport	ath:AT3G53610	FUNCTION: Involved in membrane trafficking from the Golgi to the plasma + SUBUNIT: Interacts with PI5K2. {ECO:0000269|PubMed:19903693}. + SUBCELLULAR LOCATION: Golgi apparatus membrane. Cell membrane + INDUCTION: By ethylene. {ECO:0000269|PubMed:12692329}. + SIMILARITY: Belongs to the small GTPase superfamily. Rab family.	PTHR47980
sfm_sti_frag1	STI (SFM)	Fragment1	ATATCACTGCCTAGATGCTTGTCTAAGACCATATAGTGACTTGGTAAGCTTAC	4.74	49039191	49039244	53	Msa0074440	chr1_2	49010683	49036145	Q9ZUS1	GO:0016020, GO:0022857	GO:0016020; C:membrane + GO:0022857; F:transmembrane transporter activity	ath:AT2G37460	SUBCELLULAR LOCATION: Membrane {ECO:0000250}; Multi-pass membrane + SIMILARITY: Belongs to the drug/metabolite transporter (DMT) + SEQUENCE CAUTION:	PTHR31218
sfm_sti_frag3	STI (SFM)	Fragment3	ATAGTCATATTAGTCATATTTGTAGGCATAG	4.13	28858224	28858255	31	Msa0017410	chr1_1	28806487	28808269	Q9FJG2	GO:0005634, GO:0003677, GO:0046982, GO:0009567, GO:0009553, GO:0010198	GO:0005634; C:nucleus + GO:0003677; F:DNA binding + GO:0046982; F:protein heterodimerization activity + GO:0009567; P:double fertilization forming a zygote and endosperm + GO:0009553; P:embryo sac development + GO:0010198; P:synergid death	ath:AT5G18000	SUBCELLULAR LOCATION: Nucleus {ECO:0000255|PROSITE-ProRule:PRU00326}.	PTHR31391
sfm_sti_frag3	STI (SFM)	Fragment3	ATAGTCATATTAGTCATATTTGTAGGCATAG	4.13	28858224	28858255	31	Msa0017420	chr1_1	28868930	28876959	Q8GS60	GO:0009507, GO:0005576, GO:0090415, GO:0051536, GO:0046872, GO:0033354, GO:0015994	GO:0009507; C:chloroplast + GO:0005576; C:extracellular region + GO:0090415; F:7-hydroxymethyl chlorophyll a reductase activity + GO:0051536; F:iron-sulfur cluster binding + GO:0046872; F:metal ion binding + GO:0033354; P:chlorophyll cycle + GO:0015994; P:chlorophyll metabolic process	ath:AT1G04620	FUNCTION: Probable iron-sulfur flavoprotein that converts 7- + CATALYTIC ACTIVITY: + COFACTOR: + COFACTOR: + SUBUNIT: Interacts with SGR1, the chlorophyll catabolic enzymes (CCEs) + SUBCELLULAR LOCATION: Plastid, chloroplast + DEVELOPMENTAL STAGE: Constantly expressed throughout development. + DISRUPTION PHENOTYPE: No visible phenotype under normal growth + SIMILARITY: Belongs to the FrhB family.…	PTHR31332
sfm_sti_frag3	STI (SFM)	Fragment3	ATAGTCATATTAGTCATATTTGTAGGCATAG	4.13	28858224	28858255	31	Msa0017430	chr1_1	28886750	28888312	O23024	GO:0050660, GO:0103075, GO:0004499, GO:0050661, GO:0009851, GO:0009723	GO:0050660; F:flavin adenine dinucleotide binding + GO:0103075; F:indole-3-pyruvate monooxygenase activity + GO:0004499; F:N,N-dimethylaniline monooxygenase activity + GO:0050661; F:NADP binding + GO:0009851; P:auxin biosynthetic process + GO:0009723; P:response to ethylene	ath:AT1G04610	FUNCTION: Involved in auxin biosynthesis. Belongs to the set of + CATALYTIC ACTIVITY: + COFACTOR: + PATHWAY: Plant hormone metabolism; auxin biosynthesis. + SIMILARITY: Belongs to the FMO family. {ECO:0000305}.	PTHR43539
sdm_sti_frag1	STI (SDM)	Fragment1	GAATCTAGAGCTAGAGTAGCAATATATCTTAGG	6.5	10996373	10996406	33	Msa0055760	chr1_2	11012068	11015537	Q9LMN7	GO:0016020, GO:0005524, GO:0005509, GO:0030247, GO:0106310, GO:0004674, GO:0007166	GO:0016020; C:membrane + GO:0005524; F:ATP binding + GO:0005509; F:calcium ion binding + GO:0030247; F:polysaccharide binding + GO:0106310; F:protein serine kinase activity + GO:0004674; F:protein serine/threonine kinase activity + GO:0007166; P:cell surface receptor signaling pathway	ath:AT1G21230	FUNCTION: Serine/threonine-protein kinase that may function as a + CATALYTIC ACTIVITY: + CATALYTIC ACTIVITY: + SUBCELLULAR LOCATION: Membrane {ECO:0000305}; Single-pass type I + TISSUE SPECIFICITY: Predominantly expressed in green tissues such as + INDUCTION: Induced by INA. {ECO:0000269|PubMed:10380805}. + SIMILARITY: Belongs to the protein kinase superfamily. Ser/Thr protein	PTHR27005
sdm_sti_frag1	STI (SDM)	Fragment1	GAATCTAGAGCTAGAGTAGCAATATATCTTAGG	6.5	10996373	10996406	33	Msa0055770	chr1_2	11030099	11033030	Q9LMN7	GO:0016020, GO:0005524, GO:0005509, GO:0030247, GO:0106310, GO:0004674, GO:0007166	GO:0016020; C:membrane + GO:0005524; F:ATP binding + GO:0005509; F:calcium ion binding + GO:0030247; F:polysaccharide binding + GO:0106310; F:protein serine kinase activity + GO:0004674; F:protein serine/threonine kinase activity + GO:0007166; P:cell surface receptor signaling pathway	ath:AT1G21230	FUNCTION: Serine/threonine-protein kinase that may function as a + CATALYTIC ACTIVITY: + CATALYTIC ACTIVITY: + SUBCELLULAR LOCATION: Membrane {ECO:0000305}; Single-pass type I + TISSUE SPECIFICITY: Predominantly expressed in green tissues such as + INDUCTION: Induced by INA. {ECO:0000269|PubMed:10380805}. + SIMILARITY: Belongs to the protein kinase superfamily. Ser/Thr protein	PTHR27005
sdm_sti_frag1	STI (SDM)	Fragment1	GAATCTAGAGCTAGAGTAGCAATATATCTTAGG	6.5	10996373	10996406	33	Msa0055780	chr1_2	11042351	11045385	Q9SZL8	GO:0005634, GO:0008270, GO:0006355	GO:0005634; C:nucleus + GO:0008270; F:zinc ion binding + GO:0006355; P:regulation of DNA-templated transcription	ath:AT4G38180	FUNCTION: Putative transcription activator involved in regulating light + INTERACTION: + SUBCELLULAR LOCATION: Nucleus {ECO:0000269|PubMed:15591448}. Note=The + TISSUE SPECIFICITY: Expressed in hypocotyls, rosette and cauline + INDUCTION: Up-regulated in hypocotyls by far-red light treatment. + SIMILARITY: Belongs to the FHY3/FAR1 family. {ECO:0000305}.	PTHR31669
sdm_sti_frag2	STI (SDM)	Fragment2	ACCTAAGATATATTGCTACTCTAGCTCTAGA	5.91	9599828	9599859	31	Msa0006620	chr1_1	9564350	9565441	Q9SU34	GO:0009707, GO:0005783, GO:0005576, GO:0009506, GO:0050832	GO:0009707; C:chloroplast outer membrane + GO:0005783; C:endoplasmic reticulum + GO:0005576; C:extracellular region + GO:0009506; C:plasmodesma + GO:0050832; P:defense response to fungus	ath:AT4G12490	FUNCTION: Probable lipid transfer protein (LTP). May improve freezing + SUBCELLULAR LOCATION: Secreted, cell wall {ECO:0000250}. + INDUCTION: Transient accumulation in response to a brief exposures to + DISRUPTION PHENOTYPE: Reduced cutin accumulation due to lower cutin + SIMILARITY: Belongs to the plant LTP family. PEARLI1 subfamily.	PTHR31731
sdm_sti_frag2	STI (SDM)	Fragment2	ACCTAAGATATATTGCTACTCTAGCTCTAGA	5.91	9599828	9599859	31	Msa0006640	chr1_1	9634582	9638433	Q8H1E5	GO:0009507, GO:0010581, GO:0019252	GO:0009507; C:chloroplast + GO:0010581; P:regulation of starch biosynthetic process + GO:0019252; P:starch biosynthetic process	ath:AT4G32190	FUNCTION: Required for the initiation of starch granules biosynthesis + SUBUNIT: Interacts with PTST2; the interaction is essential for the + SUBCELLULAR LOCATION: Plastid, chloroplast {ECO:0000255, + DISRUPTION PHENOTYPE: Displays wild-type growth rate and unchanged + BIOTECHNOLOGY: May be a potential target for increasing starch granule + SEQUENCE CAUTION:	PTHR23160
sdm_sti_frag2	STI (SDM)	Fragment2	ACCTAAGATATATTGCTACTCTAGCTCTAGA	5.91	9599828	9599859	31	Msa0006650	chr1_1	9638970	9643143	Q8RWX4	GO:0009507, GO:0009941, GO:0009707, GO:0005886, GO:0009536, GO:0010006, GO:0005524, GO:0004672, GO:0004674, GO:0009704, GO:1904216, GO:0045036	GO:0009507; C:chloroplast + GO:0009941; C:chloroplast envelope + GO:0009707; C:chloroplast outer membrane + GO:0005886; C:plasma membrane + GO:0009536; C:plastid + GO:0010006; C:Toc complex + GO:0005524; F:ATP binding + GO:0004672; F:protein kinase activity + GO:0004674; F:protein serine/threonine kinase activity + GO:0009704; P:de-etiolation + GO:1904216; P:positive regulation of protein import …	ath:AT4G32250	FUNCTION: Serine/threonine protein kinase acting as a regulatory + CATALYTIC ACTIVITY: + CATALYTIC ACTIVITY: + SUBUNIT: Associates with the TOC complex containing, at least, + SUBCELLULAR LOCATION: Plastid, chloroplast outer membrane + DISRUPTION PHENOTYPE: No visible phenotype under standard growth + SIMILARITY: Belongs to the protein kinase superfamily. Ser/Thr protein + SEQUENCE CAUTION:	PTHR47209
sdm_sti_frag2	STI (SDM)	Fragment2	ACCTAAGATATATTGCTACTCTAGCTCTAGA	5.91	9599828	9599859	31	Msa0006660	chr1_1	9645607	9649630	Q84WS8	GO:0005681, GO:0000398	GO:0005681; C:spliceosomal complex + GO:0000398; P:mRNA splicing, via spliceosome	ath:AT3G07860	SUBUNIT: Component of the U11/U12 snRNPs that are part of the U12-type + SUBCELLULAR LOCATION: Nucleus {ECO:0000250}. + SEQUENCE CAUTION:	PTHR14942
rdm_sti_frag1	STI (RDM)	Fragment1	CATATGCGTAAGAGTGTGAAAAGAAGGCCCGAATTTA	4.73	28947995	28948032	37	Msa0158940	chr1_4	28911340	28914033	Q69XV0	GO:0005789, GO:0005634, GO:0003677, GO:0003700, GO:0034976, GO:0006986	GO:0005789; C:endoplasmic reticulum membrane + GO:0005634; C:nucleus + GO:0003677; F:DNA binding + GO:0003700; F:DNA-binding transcription factor activity + GO:0034976; P:response to endoplasmic reticulum stress + GO:0006986; P:response to unfolded protein	dosa:Os06g0622700	FUNCTION: Transcription factor involved in endoplasmic reticulum (ER) + ACTIVITY REGULATION: Transcriptionally activated by IRE1 in response to + SUBCELLULAR LOCATION: [Isoform 1]: Endoplasmic reticulum membrane + SUBCELLULAR LOCATION: [Isoform 2]: Nucleus + ALTERNATIVE PRODUCTS: + INDUCTION: By dithiothreitol-induced endoplasmic reticulum (ER) stress + MISCELLANEOUS: [Isoform 2]: Potent transcri…	PTHR47416
rdm_sti_frag1	STI (RDM)	Fragment1	CATATGCGTAAGAGTGTGAAAAGAAGGCCCGAATTTA	4.73	28947995	28948032	37	Msa0158950	chr1_4	28915242	28917070	Q9FL41	GO:0016020, GO:0022857	GO:0016020; C:membrane + GO:0022857; F:transmembrane transporter activity	ath:AT5G07050	SUBCELLULAR LOCATION: Membrane {ECO:0000250}; Multi-pass membrane + SIMILARITY: Belongs to the drug/metabolite transporter (DMT) + SEQUENCE CAUTION:	PTHR31218
rdm_sti_frag1	STI (RDM)	Fragment1	CATATGCGTAAGAGTGTGAAAAGAAGGCCCGAATTTA	4.73	28947995	28948032	37	Msa0158960	chr1_4	28926482	28931424	Q65XS5	GO:0000139, GO:0016757, GO:0030244, GO:0009664	GO:0000139; C:Golgi membrane + GO:0016757; F:glycosyltransferase activity + GO:0030244; P:cellulose biosynthetic process + GO:0009664; P:plant-type cell wall organization	dosa:Os05g0170000, osa:4337935	FUNCTION: Glycosyltransferase required for the regulation of cellulose + SUBCELLULAR LOCATION: Membrane {ECO:0000269|PubMed:18939965}; Single- + TISSUE SPECIFICITY: Expressed in roots, culms, leaves and panicles + DISRUPTION PHENOTYPE: Retarded growth and reduced mechanical strength + SIMILARITY: Belongs to the glycosyltransferase 14 family.	PTHR31042
rdm_sti_frag1	STI (RDM)	Fragment1	CATATGCGTAAGAGTGTGAAAAGAAGGCCCGAATTTA	4.73	28947995	28948032	37	Msa0158970	chr1_4	28935941	28941950	O04630	GO:0009507, GO:0005829, GO:0005739, GO:0009505, GO:0009536, GO:0005524, GO:0046872, GO:0004829, GO:0006435	GO:0009507; C:chloroplast + GO:0005829; C:cytosol + GO:0005739; C:mitochondrion + GO:0009505; C:plant-type cell wall + GO:0009536; C:plastid + GO:0005524; F:ATP binding + GO:0046872; F:metal ion binding + GO:0004829; F:threonine-tRNA ligase activity + GO:0006435; P:threonyl-tRNA aminoacylation	ath:AT5G26830	CATALYTIC ACTIVITY: + SUBCELLULAR LOCATION: Mitochondrion {ECO:0000269|PubMed:10583378}. + ALTERNATIVE PRODUCTS: + SIMILARITY: Belongs to the class-II aminoacyl-tRNA synthetase family. + SEQUENCE CAUTION:	PTHR11451
rdm_sti_frag1	STI (RDM)	Fragment1	CATATGCGTAAGAGTGTGAAAAGAAGGCCCGAATTTA	4.73	28947995	28948032	37	Msa0158980	chr1_4	28945022	28945559	P0CC48	GO:0009535, GO:0008137, GO:0048038, GO:0042773, GO:0019684	GO:0009535; C:chloroplast thylakoid membrane + GO:0008137; F:NADH dehydrogenase (ubiquinone) activity + GO:0048038; F:quinone binding + GO:0042773; P:ATP synthesis coupled electron transport + GO:0019684; P:photosynthesis, light reaction	0	FUNCTION: NDH shuttles electrons from NAD(P)H:plastoquinone, via FMN + CATALYTIC ACTIVITY: + CATALYTIC ACTIVITY: + SUBUNIT: NDH is composed of at least 16 different subunits, 5 of which + SUBCELLULAR LOCATION: Plastid, chloroplast thylakoid membrane + SIMILARITY: Belongs to the complex I subunit 2 family.	PTHR22773
rdm_sti_frag1	STI (RDM)	Fragment1	CATATGCGTAAGAGTGTGAAAAGAAGGCCCGAATTTA	4.73	28947995	28948032	37	Msa0158990	chr1_4	28945673	28946188	P0CD29	GO:0009535, GO:0008137, GO:0048038, GO:0042773, GO:0019684	GO:0009535; C:chloroplast thylakoid membrane + GO:0008137; F:NADH dehydrogenase (ubiquinone) activity + GO:0048038; F:quinone binding + GO:0042773; P:ATP synthesis coupled electron transport + GO:0019684; P:photosynthesis, light reaction	pvu:4961767, pvu:5075325	FUNCTION: NDH shuttles electrons from NAD(P)H:plastoquinone, via FMN + CATALYTIC ACTIVITY: + CATALYTIC ACTIVITY: + SUBUNIT: NDH is composed of at least 16 different subunits, 5 of which + SUBCELLULAR LOCATION: Plastid, chloroplast thylakoid membrane + SIMILARITY: Belongs to the complex I subunit 2 family. + CAUTION: This protein is smaller than usual in this organism, and may	PTHR22773
rdm_sti_frag1	STI (RDM)	Fragment1	CATATGCGTAAGAGTGTGAAAAGAAGGCCCGAATTTA	4.73	28947995	28948032	37	Msa0159000	chr1_4	28946189	28946639	Q9B1A1	GO:0009507, GO:0015935, GO:0019843, GO:0003735, GO:0006412	GO:0009507; C:chloroplast + GO:0015935; C:small ribosomal subunit + GO:0019843; F:rRNA binding + GO:0003735; F:structural constituent of ribosome + GO:0006412; P:translation	0	FUNCTION: One of the primary rRNA binding proteins, it binds directly + SUBUNIT: Part of the 30S ribosomal subunit. + SUBCELLULAR LOCATION: Plastid, chloroplast. + SIMILARITY: Belongs to the universal ribosomal protein uS7 family.	PTHR11205
rdm_sti_frag1	STI (RDM)	Fragment1	CATATGCGTAAGAGTGTGAAAAGAAGGCCCGAATTTA	4.73	28947995	28948032	37	Msa0159010	chr1_4	28946669	28947829	Q9XQE1	GO:0009507, GO:0015935, GO:0019843, GO:0003735, GO:0046677, GO:0006412	GO:0009507; C:chloroplast + GO:0015935; C:small ribosomal subunit + GO:0019843; F:rRNA binding + GO:0003735; F:structural constituent of ribosome + GO:0046677; P:response to antibiotic + GO:0006412; P:translation	0	FUNCTION: With S4 and S5 plays an important role in translational + SUBUNIT: Part of the 30S ribosomal subunit. + SUBCELLULAR LOCATION: Plastid, chloroplast. + SIMILARITY: Belongs to the universal ribosomal protein uS12 family. + CAUTION: The sequence of the wild-type (streptomycin sensitive) protein	PTHR11652
rdm_sti_frag1	STI (RDM)	Fragment1	CATATGCGTAAGAGTGTGAAAAGAAGGCCCGAATTTA	4.73	28947995	28948032	37	Msa0159030	chr1_4	28964124	28970519	Q9CAE3	GO:0016491, GO:0006325, GO:2000028, GO:0048510, GO:1904629, GO:0009627, GO:0010228	GO:0016491; F:oxidoreductase activity + GO:0006325; P:chromatin organization + GO:2000028; P:regulation of photoperiodism, flowering + GO:0048510; P:regulation of timing of transition from vegetative to reproductive phase + GO:1904629; P:response to diterpene + GO:0009627; P:systemic acquired resistance + GO:0010228; P:vegetative to reproductive phase transition of meristem	ath:AT3G10390	FUNCTION: Probable histone demethylase that promotes flowering + COFACTOR: + SUBUNIT: Interacts with HDA6. {ECO:0000269|PubMed:21398257}. + INDUCTION: Induced by dehydroabietinal-dependent (DA), a diterpenoid + PTM: Sumoylated at Lys-287, Lys-693 and Lys-770 by SIZ1. Sumoylation + DISRUPTION PHENOTYPE: Delayed flowering (PubMed:32392578). Impaired + SIMILARITY: Belongs to the flavin monoamine oxi…	PTHR10742
rdm_sti_frag3	STI (RDM)	Fragment3	GGGTGTTCAAAACCGAACCAACCCAATAGAAAAA	4.56	6017225	6017259	34	Msa0003450	chr1_1	5968700	5973519	A0A061FBW2	GO:0005737, GO:0005634, GO:0046872, GO:0030795, GO:0008757, GO:0032259, GO:0031408	GO:0005737; C:cytoplasm + GO:0005634; C:nucleus + GO:0046872; F:metal ion binding + GO:0030795; F:methyl jasmonate methylesterase activity + GO:0008757; F:S-adenosylmethionine-dependent methyltransferase activity + GO:0032259; P:methylation + GO:0031408; P:oxylipin biosynthetic process	0	FUNCTION: Catalyzes the methylation of jasmonate into methyljasmonate, + CATALYTIC ACTIVITY: + COFACTOR: + PATHWAY: Lipid metabolism; oxylipin biosynthesis. + SUBCELLULAR LOCATION: Cytoplasm {ECO:0000250|UniProtKB:Q9SBK6}. Nucleus + SIMILARITY: Belongs to the methyltransferase superfamily. Type-7	PTHR31009
rdm_sti_frag3	STI (RDM)	Fragment3	GGGTGTTCAAAACCGAACCAACCCAATAGAAAAA	4.56	6017225	6017259	34	Msa0003460	chr1_1	5982971	5987496	A0A061FBW2	GO:0005737, GO:0005634, GO:0046872, GO:0030795, GO:0008757, GO:0032259, GO:0031408	GO:0005737; C:cytoplasm + GO:0005634; C:nucleus + GO:0046872; F:metal ion binding + GO:0030795; F:methyl jasmonate methylesterase activity + GO:0008757; F:S-adenosylmethionine-dependent methyltransferase activity + GO:0032259; P:methylation + GO:0031408; P:oxylipin biosynthetic process	0	FUNCTION: Catalyzes the methylation of jasmonate into methyljasmonate, + CATALYTIC ACTIVITY: + COFACTOR: + PATHWAY: Lipid metabolism; oxylipin biosynthesis. + SUBCELLULAR LOCATION: Cytoplasm {ECO:0000250|UniProtKB:Q9SBK6}. Nucleus + SIMILARITY: Belongs to the methyltransferase superfamily. Type-7	PTHR31009
rdm_sti_frag3	STI (RDM)	Fragment3	GGGTGTTCAAAACCGAACCAACCCAATAGAAAAA	4.56	6017225	6017259	34	Msa0003470	chr1_1	6015722	6016654	Q9FWS4	GO:0009507, GO:0009941, GO:0009570, GO:0005739, GO:1990904, GO:0005840, GO:0019843, GO:0003735, GO:0006412	GO:0009507; C:chloroplast + GO:0009941; C:chloroplast envelope + GO:0009570; C:chloroplast stroma + GO:0005739; C:mitochondrion + GO:1990904; C:ribonucleoprotein complex + GO:0005840; C:ribosome + GO:0019843; F:rRNA binding + GO:0003735; F:structural constituent of ribosome + GO:0006412; P:translation	ath:AT1G75350	FUNCTION: Binds the 23S rRNA. {ECO:0000250}. + SUBUNIT: Part of the 50S ribosomal subunit. + SUBCELLULAR LOCATION: Plastid, chloroplast. + SIMILARITY: Belongs to the bacterial ribosomal protein bL31 family.	PTHR33280
rdm_sti_frag3	STI (RDM)	Fragment3	GGGTGTTCAAAACCGAACCAACCCAATAGAAAAA	4.56	6017225	6017259	34	Msa0003480	chr1_1	6040458	6041819	Q9LNG5	GO:0005634, GO:0046872, GO:0004722	GO:0005634; C:nucleus + GO:0046872; F:metal ion binding + GO:0004722; F:protein serine/threonine phosphatase activity	ath:AT1G48120	FUNCTION: Maybe required to maintain cell division activity in + CATALYTIC ACTIVITY: + CATALYTIC ACTIVITY: + COFACTOR: + SUBCELLULAR LOCATION: Nucleus {ECO:0000269|PubMed:24635680}. + TISSUE SPECIFICITY: Expressed in root tips, the shoot apical meristem + DISRUPTION PHENOTYPE: No visible phenotype under normal growth + SIMILARITY: Belongs to the PPP phosphatase family. PP-7 subfamily.	PTHR45668
rdm_sti_frag3	STI (RDM)	Fragment3	GGGTGTTCAAAACCGAACCAACCCAATAGAAAAA	4.56	6017225	6017259	34	Msa0003490	chr1_1	6048051	6052210	Q9XES5	GO:0045552, GO:0047890, GO:0009718	GO:0045552; F:dihydrokaempferol 4-reductase activity + GO:0047890; F:flavanone 4-reductase activity + GO:0009718; P:anthocyanin-containing compound biosynthetic process	mdm:103450464	FUNCTION: Bifunctional enzyme involved in flavonoid metabolism. May use + CATALYTIC ACTIVITY: + CATALYTIC ACTIVITY: + BIOPHYSICOCHEMICAL PROPERTIES: + DEVELOPMENTAL STAGE: Expressed during fruit ripening. + SIMILARITY: Belongs to the NAD(P)-dependent epimerase/dehydratase	PTHR10366
rdm_sti_frag4	STI (RDM)	Fragment4	GGATGCAATTGTCCTTTCCCCCTAGATTCAA	4.23	63005135	63005166	31	Msa1260860	chr8_2	62973109	62979762	Q9FPS4	GO:0004843, GO:0016579, GO:0006508	GO:0004843; F:cysteine-type deubiquitinase activity + GO:0016579; P:protein deubiquitination + GO:0006508; P:proteolysis	ath:AT5G57990	FUNCTION: Recognizes and hydrolyzes the peptide bond at the C-terminal + CATALYTIC ACTIVITY: + SIMILARITY: Belongs to the peptidase C19 family. {ECO:0000305}. + SEQUENCE CAUTION:	PTHR24006
rdm_sti_frag4	STI (RDM)	Fragment4	GGATGCAATTGTCCTTTCCCCCTAGATTCAA	4.23	63005135	63005166	31	Msa1260870	chr8_2	62987804	62988317	Q8GXE6	GO:0034702, GO:0005249	GO:0034702; C:monoatomic ion channel complex + GO:0005249; F:voltage-gated potassium channel activity	ath:AT2G25600	FUNCTION: Highly selective inward-rectifying potassium channel that + SUBUNIT: The potassium channel is probably composed of a homo- or + SUBCELLULAR LOCATION: Membrane; Multi-pass membrane protein. + TISSUE SPECIFICITY: Predominantly expressed in flowers; especially in + DOMAIN: The segment S4 is probably the voltage-sensor and is + DOMAIN: The KHA domain (rich in hydrophobic and acidic residues…	PTHR45743
rdm_sti_frag4	STI (RDM)	Fragment4	GGATGCAATTGTCCTTTCCCCCTAGATTCAA	4.23	63005135	63005166	31	Msa1260880	chr8_2	63033165	63036927	Q3B724	GO:0000148, GO:0005886, GO:0003843, GO:0006075, GO:0071555, GO:0009556, GO:0009555, GO:0009846, GO:0009860, GO:0010208, GO:0008360, GO:0080092	GO:0000148; C:1,3-beta-D-glucan synthase complex + GO:0005886; C:plasma membrane + GO:0003843; F:1,3-beta-D-glucan synthase activity + GO:0006075; P:(1-&gt + GO:0071555; P:cell wall organization + GO:0009556; P:microsporogenesis + GO:0009555; P:pollen development + GO:0009846; P:pollen germination + GO:0009860; P:pollen tube growth + GO:0010208; P:pollen wall assembly + GO:0008360; P:regulation o…	ath:AT2G13680	FUNCTION: Required for the formation of the callose wall separating the + CATALYTIC ACTIVITY: + SUBCELLULAR LOCATION: Cell membrane {ECO:0000305}; Multi-pass membrane + DEVELOPMENTAL STAGE: Expressed throughout pollen development, both in + DISRUPTION PHENOTYPE: Plants develop deformed and inviable pollen + SIMILARITY: Belongs to the glycosyltransferase 48 family. + SEQUENCE CAUTION:	PTHR12741
rdm_sti_frag5	STI (RDM)	Fragment5	GGGTTCGAACCCCGGCCACCACCAAAAAAAA	4.17	46131987	46132018	31	Msa0024030	chr1_1	46120252	46124953	Q8GW29	GO:0005829, GO:0005634, GO:0102682, GO:0009691	GO:0005829; C:cytosol + GO:0005634; C:nucleus + GO:0102682; F:cytokinin riboside 5'-monophosphate phosphoribohydrolase activity + GO:0009691; P:cytokinin biosynthetic process	ath:AT5G06300	FUNCTION: Cytokinin-activating enzyme working in the direct activation + CATALYTIC ACTIVITY: + CATALYTIC ACTIVITY: + BIOPHYSICOCHEMICAL PROPERTIES: + SUBCELLULAR LOCATION: Cytoplasm {ECO:0000269|PubMed:19837870}. Nucleus + TISSUE SPECIFICITY: Expressed in roots and shoots. Detected in the + DISRUPTION PHENOTYPE: No visible phenotype under normal growth + SIMILARITY: Belongs to the LOG family. {EC…	PTHR31223
rsratio_hp_frag1	RSR_HP	Fragment1	GAAACAAATTTTATCAAAAAATACATAGCAAAAA	4.76	19410879	19410913	34	Msa0242870	chr2_2	19359506	19363950	Q9LRZ0	GO:0005634, GO:0010072, GO:0006355	GO:0005634; C:nucleus + GO:0010072; P:primary shoot apical meristem specification + GO:0006355; P:regulation of DNA-templated transcription	ath:AT3G16830	FUNCTION: Transcriptional corepressor. Negative regulator of jasmonate + SUBUNIT: Tetramer (PubMed:26601214). Interacts with NINJA/AFPH2 + SUBCELLULAR LOCATION: Nucleus {ECO:0000250}. + DOMAIN: The N-terminal TOPLESS domain (TPD) (1-209) binds directly to a + SEQUENCE CAUTION:	PTHR44083
rsratio_hp_frag1	RSR_HP	Fragment1	GAAACAAATTTTATCAAAAAATACATAGCAAAAA	4.76	19410879	19410913	34	Msa0242880	chr2_2	19368364	19377067	Q84JM4	GO:0005634, GO:0006355	GO:0005634; C:nucleus + GO:0006355; P:regulation of DNA-templated transcription	ath:AT5G27030	FUNCTION: Transcriptional corepressor. Negative regulator of jasmonate + SUBUNIT: Tetramer (PubMed:26601214). Interacts with NINJA/AFPH2 + SUBCELLULAR LOCATION: Nucleus {ECO:0000250}. + ALTERNATIVE PRODUCTS: + DOMAIN: The N-terminal TOPLESS domain (TPD) (1-209) binds directly to a + SEQUENCE CAUTION:	PTHR44083
rsratio_hp_frag1	RSR_HP	Fragment1	GAAACAAATTTTATCAAAAAATACATAGCAAAAA	4.76	19410879	19410913	34	Msa0242890	chr2_2	19377432	19377794	Q5NBT9	GO:0005886, GO:0140311, GO:0062208, GO:0006355	GO:0005886; C:plasma membrane + GO:0140311; F:protein sequestering activity + GO:0062208; P:positive regulation of pattern recognition receptor signaling pathway + GO:0006355; P:regulation of DNA-templated transcription	dosa:Os01g0254100	FUNCTION: Probable downstream regulator of strigolactones signaling. + SUBUNIT: Tetramer (PubMed:26601214). Interacts with D53 + TISSUE SPECIFICITY: Expressed in panicles, stems, leaves, spikelets and + DEVELOPMENTAL STAGE: Highest expression in endosperm at 7 days after + DOMAIN: The N-terminal TOPLESS domain (TPD)(1-209) binds directly to a + SEQUENCE CAUTION:	PTHR44083
rsratio_hp_frag1	RSR_HP	Fragment1	GAAACAAATTTTATCAAAAAATACATAGCAAAAA	4.76	19410879	19410913	34	Msa0242900	chr2_2	19390941	19397666	Q84JM4	GO:0005634, GO:0006355	GO:0005634; C:nucleus + GO:0006355; P:regulation of DNA-templated transcription	ath:AT5G27030	FUNCTION: Transcriptional corepressor. Negative regulator of jasmonate + SUBUNIT: Tetramer (PubMed:26601214). Interacts with NINJA/AFPH2 + SUBCELLULAR LOCATION: Nucleus {ECO:0000250}. + ALTERNATIVE PRODUCTS: + DOMAIN: The N-terminal TOPLESS domain (TPD) (1-209) binds directly to a + SEQUENCE CAUTION:	PTHR44083
rsratio_hp_frag1	RSR_HP	Fragment1	GAAACAAATTTTATCAAAAAATACATAGCAAAAA	4.76	19410879	19410913	34	Msa0242920	chr2_2	19424167	19425134	Q9LRZ0	GO:0005634, GO:0010072, GO:0006355	GO:0005634; C:nucleus + GO:0010072; P:primary shoot apical meristem specification + GO:0006355; P:regulation of DNA-templated transcription	ath:AT3G16830	FUNCTION: Transcriptional corepressor. Negative regulator of jasmonate + SUBUNIT: Tetramer (PubMed:26601214). Interacts with NINJA/AFPH2 + SUBCELLULAR LOCATION: Nucleus {ECO:0000250}. + DOMAIN: The N-terminal TOPLESS domain (TPD) (1-209) binds directly to a + SEQUENCE CAUTION:	PTHR44083
rsratio_hp_frag1	RSR_HP	Fragment1	GAAACAAATTTTATCAAAAAATACATAGCAAAAA	4.76	19410879	19410913	34	Msa0242930	chr2_2	19427688	19429016	Q9LRZ0	GO:0005634, GO:0010072, GO:0006355	GO:0005634; C:nucleus + GO:0010072; P:primary shoot apical meristem specification + GO:0006355; P:regulation of DNA-templated transcription	ath:AT3G16830	FUNCTION: Transcriptional corepressor. Negative regulator of jasmonate + SUBUNIT: Tetramer (PubMed:26601214). Interacts with NINJA/AFPH2 + SUBCELLULAR LOCATION: Nucleus {ECO:0000250}. + DOMAIN: The N-terminal TOPLESS domain (TPD) (1-209) binds directly to a + SEQUENCE CAUTION:	PTHR44083
rsratio_hp_frag1	RSR_HP	Fragment1	GAAACAAATTTTATCAAAAAATACATAGCAAAAA	4.76	19410879	19410913	34	Msa0242940	chr2_2	19429020	19429802	Q9LRZ0	GO:0005634, GO:0010072, GO:0006355	GO:0005634; C:nucleus + GO:0010072; P:primary shoot apical meristem specification + GO:0006355; P:regulation of DNA-templated transcription	ath:AT3G16830	FUNCTION: Transcriptional corepressor. Negative regulator of jasmonate + SUBUNIT: Tetramer (PubMed:26601214). Interacts with NINJA/AFPH2 + SUBCELLULAR LOCATION: Nucleus {ECO:0000250}. + DOMAIN: The N-terminal TOPLESS domain (TPD) (1-209) binds directly to a + SEQUENCE CAUTION:	PTHR44083
rsratio_hp_frag1	RSR_HP	Fragment1	GAAACAAATTTTATCAAAAAATACATAGCAAAAA	4.76	19410879	19410913	34	Msa0242960	chr2_2	19456139	19460155	Q9FH28	GO:0016020	GO:0016020; C:membrane	ath:AT5G49060	FUNCTION: Plays a continuous role in plant development probably in the + SUBCELLULAR LOCATION: Membrane {ECO:0000305}; Single-pass membrane + SIMILARITY: Belongs to the DnaJ family. C/III subfamily. {ECO:0000305}. + SEQUENCE CAUTION:	PTHR43908
rsratio_hp_frag1	RSR_HP	Fragment1	GAAACAAATTTTATCAAAAAATACATAGCAAAAA	4.76	19410879	19410913	34	Msa0242910	chr2_2	19412154	19421389	I3SL57	GO:0009507, GO:0009536, GO:0004392, GO:0046872, GO:0051702, GO:0042167, GO:0006788, GO:0009877, GO:0015979, GO:0010024, GO:0009646, GO:0010167, GO:0009609	GO:0009507; C:chloroplast + GO:0009536; C:plastid + GO:0004392; F:heme oxygenase (decyclizing) activity + GO:0046872; F:metal ion binding + GO:0051702; P:biological process involved in interaction with symbiont + GO:0042167; P:heme catabolic process + GO:0006788; P:heme oxidation + GO:0009877; P:nodulation + GO:0015979; P:photosynthesis + GO:0010024; P:phytochromobilin biosynthetic process + GO:0…	0	FUNCTION: Key enzyme in the synthesis of the chromophore of the + CATALYTIC ACTIVITY: + SUBCELLULAR LOCATION: Plastid, chloroplast {ECO:0000255}. Plastid + TISSUE SPECIFICITY: Highly expressed in root nodules and, to a lower + DEVELOPMENTAL STAGE: In nodulating roots, accumulates during nodule + INDUCTION: Accumulates in developing root nodules upon inoculation with + DISRUPTION PHENOTYPE: Reduce…	PTHR35703
rsratio_hp_frag1	RSR_HP	Fragment1	GAAACAAATTTTATCAAAAAATACATAGCAAAAA	4.76	19410879	19410913	34	Msa0242950	chr2_2	19430852	19431793	Q5NBT9	GO:0005886, GO:0140311, GO:0062208, GO:0006355	GO:0005886; C:plasma membrane + GO:0140311; F:protein sequestering activity + GO:0062208; P:positive regulation of pattern recognition receptor signaling pathway + GO:0006355; P:regulation of DNA-templated transcription	dosa:Os01g0254100	FUNCTION: Probable downstream regulator of strigolactones signaling. + SUBUNIT: Tetramer (PubMed:26601214). Interacts with D53 + TISSUE SPECIFICITY: Expressed in panicles, stems, leaves, spikelets and + DEVELOPMENTAL STAGE: Highest expression in endosperm at 7 days after + DOMAIN: The N-terminal TOPLESS domain (TPD)(1-209) binds directly to a + SEQUENCE CAUTION:	PTHR44083
rsratio_hp_frag2	RSR_HP	Fragment2	GCCCATTCTCTGGCGGGTCAATGAACCCGGCA	4.35	15276482	15276512	30	Msa1180940	chr8_1	15226156	15229840	Q54IA0	GO:0005829, GO:0005758, GO:0033617	GO:0005829; C:cytosol + GO:0005758; C:mitochondrial intermembrane space + GO:0033617; P:mitochondrial cytochrome c oxidase assembly	ddi:DDB_G0288903	FUNCTION: May be required for the assembly of mitochondrial cytochrome + SUBCELLULAR LOCATION: Cytoplasm, cytosol {ECO:0000250}. + SIMILARITY: Belongs to the COX19 family. {ECO:0000305}.	PTHR21107
rsratio_hp_frag2	RSR_HP	Fragment2	GCCCATTCTCTGGCGGGTCAATGAACCCGGCA	4.35	15276482	15276512	30	Msa1180970	chr8_1	15247786	15252676	Q9C5H4	GO:0030136, GO:0005768, GO:0005802, GO:0030276, GO:0035091, GO:0043130, GO:0035652	GO:0030136; C:clathrin-coated vesicle + GO:0005768; C:endosome + GO:0005802; C:trans-Golgi network + GO:0030276; F:clathrin binding + GO:0035091; F:phosphatidylinositol binding + GO:0043130; F:ubiquitin binding + GO:0035652; P:clathrin-coated vesicle cargo loading	ath:AT3G16270	FUNCTION: Mediates clathrin-dependent trafficking of vacuolar cargo + SUBUNIT: Binds to clathrin heavy chain. {ECO:0000269|PubMed:23771894}. + SUBCELLULAR LOCATION: Golgi apparatus, trans-Golgi network + ALTERNATIVE PRODUCTS: + TISSUE SPECIFICITY: Expressed in inflorescence stems, stigmas, roots, + DEVELOPMENTAL STAGE: Strongly expressed in developing and mature + DISRUPTION PHENOTYPE: Abnormal v…	PTHR21514
rsratio_hp_frag2	RSR_HP	Fragment2	GCCCATTCTCTGGCGGGTCAATGAACCCGGCA	4.35	15276482	15276512	30	Msa1180990	chr8_1	15268246	15269170	Q9SMV6	GO:0031965, GO:0005643, GO:0005634, GO:0005049, GO:0031267, GO:0009553, GO:0051028, GO:0009555, GO:0009846, GO:0009860, GO:0006611, GO:0009408	GO:0031965; C:nuclear membrane + GO:0005643; C:nuclear pore + GO:0005634; C:nucleus + GO:0005049; F:nuclear export signal receptor activity + GO:0031267; F:small GTPase binding + GO:0009553; P:embryo sac development + GO:0051028; P:mRNA transport + GO:0009555; P:pollen development + GO:0009846; P:pollen germination + GO:0009860; P:pollen tube growth + GO:0006611; P:protein export from nucleus + G…	ath:AT5G17020	FUNCTION: Receptor for the leucine-rich nuclear export signal (NES). + SUBUNIT: Interacts with RAN1. {ECO:0000269|PubMed:10652141}. + SUBCELLULAR LOCATION: Nucleus, nuclear pore complex + ALTERNATIVE PRODUCTS: + TISSUE SPECIFICITY: Expressed ubiquitously, with higher levels in + DISRUPTION PHENOTYPE: Gametophyte defective when both XPO1A and XPO1B + SIMILARITY: Belongs to the exportin family. {EC…	PTHR11223
rsratio_hp_frag2	RSR_HP	Fragment2	GCCCATTCTCTGGCGGGTCAATGAACCCGGCA	4.35	15276482	15276512	30	Msa1181010	chr8_1	15274985	15277207	Q41951	GO:0042807, GO:0009941, GO:0005794, GO:0009505, GO:0000325, GO:0009705, GO:0005886, GO:0009506, GO:0000326, GO:0042802, GO:0015200, GO:0015250, GO:0006833	GO:0042807; C:central vacuole + GO:0009941; C:chloroplast envelope + GO:0005794; C:Golgi apparatus + GO:0009505; C:plant-type cell wall + GO:0000325; C:plant-type vacuole + GO:0009705; C:plant-type vacuole membrane + GO:0005886; C:plasma membrane + GO:0009506; C:plasmodesma + GO:0000326; C:protein storage vacuole + GO:0042802; F:identical protein binding + GO:0015200; F:methylammonium transmembra…	ath:AT3G16240	FUNCTION: Aquaporin required to facilitate the transport of water from + SUBUNIT: Interacts with cucumber mosaic virus (CMV) Protein 1a. + INTERACTION: + SUBCELLULAR LOCATION: Vacuole membrane {ECO:0000269|PubMed:10737809, + TISSUE SPECIFICITY: Strongly expressed in shoot, rosette, bolt and + DEVELOPMENTAL STAGE: Starts to be expressed in seedlings from 2 days + INDUCTION: By ammonium nitrate in …	PTHR45665
rsratio_hp_frag2	RSR_HP	Fragment2	GCCCATTCTCTGGCGGGTCAATGAACCCGGCA	4.35	15276482	15276512	30	Msa1181020	chr8_1	15279481	15281413	Q9LVW6	GO:0009507, GO:0009535, GO:0003723, GO:1990825, GO:0003727, GO:0009658, GO:0009793, GO:0000373, GO:0006397	GO:0009507; C:chloroplast + GO:0009535; C:chloroplast thylakoid membrane + GO:0003723; F:RNA binding + GO:1990825; F:sequence-specific mRNA binding + GO:0003727; F:single-stranded RNA binding + GO:0009658; P:chloroplast organization + GO:0009793; P:embryo development ending in seed dormancy + GO:0000373; P:Group II intron splicing + GO:0006397; P:mRNA processing	ath:AT3G27750	FUNCTION: Essential protein required during embryogenesis + SUBCELLULAR LOCATION: Plastid, chloroplast thylakoid membrane + DISRUPTION PHENOTYPE: Pigment defective embryo arrested at cotyledon + SIMILARITY: Belongs to the PPR family. P subfamily. {ECO:0000305}. + WEB RESOURCE: Name=Pentatricopeptide repeat proteins; + WEB RESOURCE: Name=Seed defective Arabidopsis mutants;	PTHR47594
rsratio_hp_frag2	RSR_HP	Fragment2	GCCCATTCTCTGGCGGGTCAATGAACCCGGCA	4.35	15276482	15276512	30	Msa1181050	chr8_1	15305960	15311150	Q9SXB8	GO:0005576, GO:0005886, GO:0005524, GO:0005516, GO:0030246, GO:0004672, GO:0106310, GO:0004674, GO:0006955, GO:0006468, GO:0048544	GO:0005576; C:extracellular region + GO:0005886; C:plasma membrane + GO:0005524; F:ATP binding + GO:0005516; F:calmodulin binding + GO:0030246; F:carbohydrate binding + GO:0004672; F:protein kinase activity + GO:0106310; F:protein serine kinase activity + GO:0004674; F:protein serine/threonine kinase activity + GO:0006955; P:immune response + GO:0006468; P:protein phosphorylation + GO:0048544; P:…	ath:AT1G11330	CATALYTIC ACTIVITY: + CATALYTIC ACTIVITY: + SUBCELLULAR LOCATION: Cell membrane {ECO:0000305|PubMed:17644812}; + ALTERNATIVE PRODUCTS: + SIMILARITY: Belongs to the protein kinase superfamily. Ser/Thr protein + SEQUENCE CAUTION:	PTHR27002
rsratio_hp_frag2	RSR_HP	Fragment2	GCCCATTCTCTGGCGGGTCAATGAACCCGGCA	4.35	15276482	15276512	30	Msa1181060	chr8_1	15321799	15333184	Q9SXB8	GO:0005576, GO:0005886, GO:0005524, GO:0005516, GO:0030246, GO:0004672, GO:0106310, GO:0004674, GO:0006955, GO:0006468, GO:0048544	GO:0005576; C:extracellular region + GO:0005886; C:plasma membrane + GO:0005524; F:ATP binding + GO:0005516; F:calmodulin binding + GO:0030246; F:carbohydrate binding + GO:0004672; F:protein kinase activity + GO:0106310; F:protein serine kinase activity + GO:0004674; F:protein serine/threonine kinase activity + GO:0006955; P:immune response + GO:0006468; P:protein phosphorylation + GO:0048544; P:…	ath:AT1G11330	CATALYTIC ACTIVITY: + CATALYTIC ACTIVITY: + SUBCELLULAR LOCATION: Cell membrane {ECO:0000305|PubMed:17644812}; + ALTERNATIVE PRODUCTS: + SIMILARITY: Belongs to the protein kinase superfamily. Ser/Thr protein + SEQUENCE CAUTION:	PTHR27002
rsratio_hp_frag2	RSR_HP	Fragment2	GCCCATTCTCTGGCGGGTCAATGAACCCGGCA	4.35	15276482	15276512	30	Msa1181000	chr8_1	15269616	15270835	Q9SMV6	GO:0031965, GO:0005643, GO:0005634, GO:0005049, GO:0031267, GO:0009553, GO:0051028, GO:0009555, GO:0009846, GO:0009860, GO:0006611, GO:0009408	GO:0031965; C:nuclear membrane + GO:0005643; C:nuclear pore + GO:0005634; C:nucleus + GO:0005049; F:nuclear export signal receptor activity + GO:0031267; F:small GTPase binding + GO:0009553; P:embryo sac development + GO:0051028; P:mRNA transport + GO:0009555; P:pollen development + GO:0009846; P:pollen germination + GO:0009860; P:pollen tube growth + GO:0006611; P:protein export from nucleus + G…	ath:AT5G17020	FUNCTION: Receptor for the leucine-rich nuclear export signal (NES). + SUBUNIT: Interacts with RAN1. {ECO:0000269|PubMed:10652141}. + SUBCELLULAR LOCATION: Nucleus, nuclear pore complex + ALTERNATIVE PRODUCTS: + TISSUE SPECIFICITY: Expressed ubiquitously, with higher levels in + DISRUPTION PHENOTYPE: Gametophyte defective when both XPO1A and XPO1B + SIMILARITY: Belongs to the exportin family. {EC…	PTHR11223
rsratio_hp_frag2	RSR_HP	Fragment2	GCCCATTCTCTGGCGGGTCAATGAACCCGGCA	4.35	15276482	15276512	30	Msa1181030	chr8_1	15282292	15286455	Q9CA86	GO:0005829, GO:0005778, GO:0005777, GO:0009506, GO:0004842, GO:0008270, GO:0006635, GO:0007031, GO:0009640, GO:0016558, GO:0006513	GO:0005829; C:cytosol + GO:0005778; C:peroxisomal membrane + GO:0005777; C:peroxisome + GO:0009506; C:plasmodesma + GO:0004842; F:ubiquitin-protein transferase activity + GO:0008270; F:zinc ion binding + GO:0006635; P:fatty acid beta-oxidation + GO:0007031; P:peroxisome organization + GO:0009640; P:photomorphogenesis + GO:0016558; P:protein import into peroxisome matrix + GO:0006513; P:protein mo…	ath:AT1G79810	FUNCTION: E3 ubiquitin-protein ligase component of a retrotranslocation + CATALYTIC ACTIVITY: + PATHWAY: Protein modification; protein ubiquitination. + SUBUNIT: Component of the PEX2-PEX10-PEX12 retrotranslocation channel + INTERACTION: + SUBCELLULAR LOCATION: Peroxisome membrane {ECO:0000305|PubMed:12130786, + ALTERNATIVE PRODUCTS: + TISSUE SPECIFICITY: Expressed in roots, stems, leaves, flower…	PTHR48178
rsratio_hp_frag3	RSR_HP	Fragment3	CTCAACAAGATTGGAACTTATGTTTGACACC	4.18	38998838	38998869	31	Msa0884850	chr6_1	38983943	38993054	Q6JN47	GO:0005886, GO:0050832	GO:0005886; C:plasma membrane + GO:0050832; P:defense response to fungus	sly:543900	FUNCTION: Involved in plant defense. Confers resistance to the fungal + SUBUNIT: Interacts with EIX elicitor protein. + SUBCELLULAR LOCATION: Cell membrane {ECO:0000305}; Single-pass type I + SIMILARITY: Belongs to the RLP family. {ECO:0000305}.	PTHR48063
rsratio_hp_frag3	RSR_HP	Fragment3	CTCAACAAGATTGGAACTTATGTTTGACACC	4.18	38998838	38998869	31	Msa0884860	chr6_1	38998482	39002794	Q6JN46	GO:0005886, GO:0050832	GO:0005886; C:plasma membrane + GO:0050832; P:defense response to fungus	0	FUNCTION: Involved in plant defense. Confers resistance to the fungal + SUBUNIT: Interacts with EIX elicitor protein. + SUBCELLULAR LOCATION: Cell membrane {ECO:0000305}; Single-pass type I + SIMILARITY: Belongs to the RLP family. {ECO:0000305}.	PTHR48063
rsratio_hp_frag3	RSR_HP	Fragment3	CTCAACAAGATTGGAACTTATGTTTGACACC	4.18	38998838	38998869	31	Msa0884870	chr6_1	39022602	39025920	Q6JN46	GO:0005886, GO:0050832	GO:0005886; C:plasma membrane + GO:0050832; P:defense response to fungus	0	FUNCTION: Involved in plant defense. Confers resistance to the fungal + SUBUNIT: Interacts with EIX elicitor protein. + SUBCELLULAR LOCATION: Cell membrane {ECO:0000305}; Single-pass type I + SIMILARITY: Belongs to the RLP family. {ECO:0000305}.	PTHR48063
rsratio_hp_frag3	RSR_HP	Fragment3	CTCAACAAGATTGGAACTTATGTTTGACACC	4.18	38998838	38998869	31	Msa0884880	chr6_1	39032209	39034597	Q6JN47	GO:0005886, GO:0050832	GO:0005886; C:plasma membrane + GO:0050832; P:defense response to fungus	sly:543900	FUNCTION: Involved in plant defense. Confers resistance to the fungal + SUBUNIT: Interacts with EIX elicitor protein. + SUBCELLULAR LOCATION: Cell membrane {ECO:0000305}; Single-pass type I + SIMILARITY: Belongs to the RLP family. {ECO:0000305}.	PTHR48063
rsratio_hp_frag3	RSR_HP	Fragment3	CTCAACAAGATTGGAACTTATGTTTGACACC	4.18	38998838	38998869	31	Msa0884890	chr6_1	39044233	39052526	Q6JN46	GO:0005886, GO:0050832	GO:0005886; C:plasma membrane + GO:0050832; P:defense response to fungus	0	FUNCTION: Involved in plant defense. Confers resistance to the fungal + SUBUNIT: Interacts with EIX elicitor protein. + SUBCELLULAR LOCATION: Cell membrane {ECO:0000305}; Single-pass type I + SIMILARITY: Belongs to the RLP family. {ECO:0000305}.	PTHR48063
rsratio_hp_frag3	RSR_HP	Fragment3	CTCAACAAGATTGGAACTTATGTTTGACACC	4.18	38998838	38998869	31	Msa0884840	chr6_1	38971843	38982621	Q94BU1	GO:0009507, GO:0010287, GO:0005524, GO:0004672	GO:0009507; C:chloroplast + GO:0010287; C:plastoglobule + GO:0005524; F:ATP binding + GO:0004672; F:protein kinase activity	ath:AT1G71810	SUBCELLULAR LOCATION: Plastid, chloroplast, plastoglobule + ALTERNATIVE PRODUCTS: + SIMILARITY: Belongs to the protein kinase superfamily. ADCK protein + SEQUENCE CAUTION:	PTHR10566
rsratio_hp_frag4	RSR_HP	Fragment4	ACCCCTTCCCGAACCCTGCGTATGCGGGAGC	4.15	46347446	46347477	31	Msa0024180	chr1_1	46376069	46378598	P93604	GO:0005886, GO:0005524, GO:0106310, GO:0004674	GO:0005886; C:plasma membrane + GO:0005524; F:ATP binding + GO:0106310; F:protein serine kinase activity + GO:0004674; F:protein serine/threonine kinase activity	0	CATALYTIC ACTIVITY: + CATALYTIC ACTIVITY: + SUBCELLULAR LOCATION: Cell membrane {ECO:0000269|PubMed:9700067}; + TISSUE SPECIFICITY: Specifically expressed in the aerial parts of the + SIMILARITY: Belongs to the protein kinase superfamily. Ser/Thr protein	PTHR27009
rsratio_hp_frag4	RSR_HP	Fragment4	ACCCCTTCCCGAACCCTGCGTATGCGGGAGC	4.15	46347446	46347477	31	Msa0024200	chr1_1	46390119	46392648	P93604	GO:0005886, GO:0005524, GO:0106310, GO:0004674	GO:0005886; C:plasma membrane + GO:0005524; F:ATP binding + GO:0106310; F:protein serine kinase activity + GO:0004674; F:protein serine/threonine kinase activity	0	CATALYTIC ACTIVITY: + CATALYTIC ACTIVITY: + SUBCELLULAR LOCATION: Cell membrane {ECO:0000269|PubMed:9700067}; + TISSUE SPECIFICITY: Specifically expressed in the aerial parts of the + SIMILARITY: Belongs to the protein kinase superfamily. Ser/Thr protein	PTHR27009
rsratio_hp_frag4	RSR_HP	Fragment4	ACCCCTTCCCGAACCCTGCGTATGCGGGAGC	4.15	46347446	46347477	31	Msa0024150	chr1_1	46316304	46319105	Q9S7L2	GO:0005634, GO:0003700, GO:0043565, GO:0000976, GO:0009553, GO:0010183, GO:0006355, GO:0045691, GO:0045697	GO:0005634; C:nucleus + GO:0003700; F:DNA-binding transcription factor activity + GO:0043565; F:sequence-specific DNA binding + GO:0000976; F:transcription cis-regulatory region binding + GO:0009553; P:embryo sac development + GO:0010183; P:pollen tube guidance + GO:0006355; P:regulation of DNA-templated transcription + GO:0045691; P:regulation of embryo sac central cell differentiation + GO:0045…	ath:AT4G18770	FUNCTION: Transcription factor that binds to the motif 5'-GTAACNT-3' in + SUBCELLULAR LOCATION: Nucleus {ECO:0000255|PROSITE-ProRule:PRU00625, + TISSUE SPECIFICITY: Expressed at high levels in the synergid cells of + DEVELOPMENTAL STAGE: Expressed in cellularized but not uncellularized + DISRUPTION PHENOTYPE: Impaired in pollen tube attraction associated + SEQUENCE CAUTION:	PTHR45614
rsratio_hp_frag5	RSR_HP	Fragment5	TAAAGGAATTGACGGAAGGGCACCACCAGGA	4.07	44346420	44346451	31	Msa0330140	chr2_4	44307816	44311017	P93008	GO:0005737, GO:0005634, GO:0005524, GO:0016887, GO:0140223, GO:0003723, GO:0003724, GO:0000398, GO:1903800, GO:2000636	GO:0005737; C:cytoplasm + GO:0005634; C:nucleus + GO:0005524; F:ATP binding + GO:0016887; F:ATP hydrolysis activity + GO:0140223; F:general transcription initiation factor activity + GO:0003723; F:RNA binding + GO:0003724; F:RNA helicase activity + GO:0000398; P:mRNA splicing, via spliceosome + GO:1903800; P:positive regulation of miRNA processing + GO:2000636; P:positive regulation of primary mi…	ath:AT2G33730	FUNCTION: ATP-dependent RNA helicase involved in mRNA splicing. May + CATALYTIC ACTIVITY: + SUBCELLULAR LOCATION: Cytoplasm {ECO:0000250}. Nucleus {ECO:0000250}. + DOMAIN: The Q motif is unique to and characteristic of the DEAD box + SIMILARITY: Belongs to the DEAD box helicase family. DDX23/PRP28	PTHR47958
rsratio_hp_frag5	RSR_HP	Fragment5	TAAAGGAATTGACGGAAGGGCACCACCAGGA	4.07	44346420	44346451	31	Msa0330150	chr2_4	44335711	44338316	Q7Y211	GO:0009507, GO:0003729, GO:0008270, GO:0031425, GO:0006397, GO:0009451	GO:0009507; C:chloroplast + GO:0003729; F:mRNA binding + GO:0008270; F:zinc ion binding + GO:0031425; P:chloroplast RNA processing + GO:0006397; P:mRNA processing + GO:0009451; P:RNA modification	ath:AT3G57430	FUNCTION: Involved in RNA editing events in chloroplasts. Required for + SUBCELLULAR LOCATION: Plastid, chloroplast + DISRUPTION PHENOTYPE: No visible phenotype under normal growth + SIMILARITY: Belongs to the PPR family. PCMP-H subfamily. {ECO:0000305}. + SEQUENCE CAUTION: + WEB RESOURCE: Name=Pentatricopeptide repeat proteins;	PTHR47926
rsratio_hp_frag5	RSR_HP	Fragment5	TAAAGGAATTGACGGAAGGGCACCACCAGGA	4.07	44346420	44346451	31	Msa0330160	chr2_4	44385198	44389045	P40283	GO:0009570, GO:0009534, GO:0005730, GO:0000786, GO:0009536, GO:0003677, GO:0046982, GO:0030527	GO:0009570; C:chloroplast stroma + GO:0009534; C:chloroplast thylakoid + GO:0005730; C:nucleolus + GO:0000786; C:nucleosome + GO:0009536; C:plastid + GO:0003677; F:DNA binding + GO:0046982; F:protein heterodimerization activity + GO:0030527; F:structural constituent of chromatin	ath:AT5G59910	FUNCTION: Core component of nucleosome. Nucleosomes wrap and compact + SUBUNIT: The nucleosome is a histone octamer containing two molecules + SUBCELLULAR LOCATION: Nucleus. Chromosome. + PTM: Can be acetylated to form H2BK6ac, H2BK33ac and H2BK34ac. + PTM: Mono-, di- or trimethylated at the N-terminus to form + PTM: Monoubiquitinated by BRE1 to form H2BK143ub1 and deubiquitinated + SIMILARITY: B…	PTHR23428
rsratio_hp_frag5	RSR_HP	Fragment5	TAAAGGAATTGACGGAAGGGCACCACCAGGA	4.07	44346420	44346451	31	Msa0330170	chr2_4	44392618	44396700	Q9LUC4	0	0	ath:AT3G14710	0	PTHR31900
rsratio_lp_frag1	RSR_LP	Fragment1	CAGAGGTGCGTCCTTCCCGGTCCTCTCGTACTA	5.16	70544737	70544770	33	Msa0269070	chr2_2	70500428	70502036	P06669	GO:0009535, GO:0009055, GO:0020037, GO:0005506, GO:0015979	GO:0009535; C:chloroplast thylakoid membrane + GO:0009055; F:electron transfer activity + GO:0020037; F:heme binding + GO:0005506; F:iron ion binding + GO:0015979; P:photosynthesis	0	FUNCTION: Component of the cytochrome b6-f complex, which mediates + COFACTOR: + SUBUNIT: The 4 large subunits of the cytochrome b6-f complex are + SUBCELLULAR LOCATION: Plastid, chloroplast thylakoid membrane + SIMILARITY: Belongs to the cytochrome f family. {ECO:0000305}.	PTHR33288
rsratio_lp_frag1	RSR_LP	Fragment1	CAGAGGTGCGTCCTTCCCGGTCCTCTCGTACTA	5.16	70544737	70544770	33	Msa0269080	chr2_2	70503285	70503819	Q2PMR7	GO:0009535, GO:0009539, GO:0009055, GO:0020037, GO:0005506, GO:0009767	GO:0009535; C:chloroplast thylakoid membrane + GO:0009539; C:photosystem II reaction center + GO:0009055; F:electron transfer activity + GO:0020037; F:heme binding + GO:0005506; F:iron ion binding + GO:0009767; P:photosynthetic electron transport chain	gmx:3989313	FUNCTION: This b-type cytochrome is tightly associated with the + COFACTOR: + SUBUNIT: Heterodimer of an alpha subunit and a beta subunit. PSII is + SUBCELLULAR LOCATION: Plastid, chloroplast thylakoid membrane + SIMILARITY: Belongs to the PsbE/PsbF family. {ECO:0000255|HAMAP-	PTHR33391
rsratio_lp_frag1	RSR_LP	Fragment1	CAGAGGTGCGTCCTTCCCGGTCCTCTCGTACTA	5.16	70544737	70544770	33	Msa0269090	chr2_2	70504571	70504793	A4QLL3	GO:0009535, GO:0009512, GO:0045158, GO:0017004, GO:0015979	GO:0009535; C:chloroplast thylakoid membrane + GO:0009512; C:cytochrome b6f complex + GO:0045158; F:electron transporter, transferring electrons within cytochrome b6/f complex of photosystem II activity + GO:0017004; P:cytochrome complex assembly + GO:0015979; P:photosynthesis	0	FUNCTION: Component of the cytochrome b6-f complex, which mediates + SUBUNIT: The 4 large subunits of the cytochrome b6-f complex are + SUBCELLULAR LOCATION: Plastid, chloroplast thylakoid membrane + SIMILARITY: Belongs to the PetG family. {ECO:0000255|HAMAP-	0
rsratio_lp_frag1	RSR_LP	Fragment1	CAGAGGTGCGTCCTTCCCGGTCCTCTCGTACTA	5.16	70544737	70544770	33	Msa0269100	chr2_2	70505656	70507078	P49169	GO:0009507, GO:0005763, GO:0070181, GO:0003735, GO:0006412	GO:0009507; C:chloroplast + GO:0005763; C:mitochondrial small ribosomal subunit + GO:0070181; F:small ribosomal subunit rRNA binding + GO:0003735; F:structural constituent of ribosome + GO:0006412; P:translation	0	SUBUNIT: Part of the 30S ribosomal subunit. + SUBCELLULAR LOCATION: Plastid, chloroplast. + SIMILARITY: Belongs to the bacterial ribosomal protein bS18 family.	PTHR13479
rsratio_lp_frag1	RSR_LP	Fragment1	CAGAGGTGCGTCCTTCCCGGTCCTCTCGTACTA	5.16	70544737	70544770	33	Msa0269110	chr2_2	70526482	70527260	Q0G9Q1	GO:0009570, GO:0005524, GO:0016887	GO:0009570; C:chloroplast stroma + GO:0005524; F:ATP binding + GO:0016887; F:ATP hydrolysis activity	0	FUNCTION: Probable ATPase of unknown function. Its presence in a non- + SUBCELLULAR LOCATION: Plastid, chloroplast stroma {ECO:0000255|HAMAP- + SIMILARITY: Belongs to the Ycf2 family. {ECO:0000255|HAMAP-	PTHR33078
rsratio_lp_frag1	RSR_LP	Fragment1	CAGAGGTGCGTCCTTCCCGGTCCTCTCGTACTA	5.16	70544737	70544770	33	Msa0269120	chr2_2	70527603	70528071	P08973	GO:0009570, GO:0005524, GO:0016887	GO:0009570; C:chloroplast stroma + GO:0005524; F:ATP binding + GO:0016887; F:ATP hydrolysis activity	soe:2715689	FUNCTION: Probable ATPase of unknown function. Its presence in a non- + SUBCELLULAR LOCATION: Plastid, chloroplast stroma. + MISCELLANEOUS: The detected polypeptide is 170 kDa; it is not clear + SIMILARITY: Belongs to the Ycf2 family. {ECO:0000305}.	PTHR33078
rsratio_lp_frag1	RSR_LP	Fragment1	CAGAGGTGCGTCCTTCCCGGTCCTCTCGTACTA	5.16	70544737	70544770	33	Msa0269130	chr2_2	70533427	70535279	P0CC61	GO:0009535, GO:0008137, GO:0048038, GO:0042773, GO:0019684	GO:0009535; C:chloroplast thylakoid membrane + GO:0008137; F:NADH dehydrogenase (ubiquinone) activity + GO:0048038; F:quinone binding + GO:0042773; P:ATP synthesis coupled electron transport + GO:0019684; P:photosynthesis, light reaction	0	FUNCTION: NDH shuttles electrons from NAD(P)H:plastoquinone, via FMN + CATALYTIC ACTIVITY: + CATALYTIC ACTIVITY: + SUBUNIT: NDH is composed of at least 16 different subunits, 5 of which + SUBCELLULAR LOCATION: Plastid, chloroplast thylakoid membrane + SIMILARITY: Belongs to the complex I subunit 2 family.	PTHR22773
rsratio_lp_frag1	RSR_LP	Fragment1	CAGAGGTGCGTCCTTCCCGGTCCTCTCGTACTA	5.16	70544737	70544770	33	Msa0269140	chr2_2	70535874	70536270	P07135	GO:0009507, GO:0005840, GO:0015935, GO:0003729, GO:0019843, GO:0003735, GO:0000028, GO:0006412	GO:0009507; C:chloroplast + GO:0005840; C:ribosome + GO:0015935; C:small ribosomal subunit + GO:0003729; F:mRNA binding + GO:0019843; F:rRNA binding + GO:0003735; F:structural constituent of ribosome + GO:0000028; P:ribosomal small subunit assembly + GO:0006412; P:translation	gmx:3989343, gmx:3989376	FUNCTION: One of the primary rRNA binding proteins, it binds directly + SUBUNIT: Part of the 30S ribosomal subunit. + SUBCELLULAR LOCATION: Plastid, chloroplast. + SIMILARITY: Belongs to the universal ribosomal protein uS7 family.	PTHR11205
rsratio_lp_frag1	RSR_LP	Fragment1	CAGAGGTGCGTCCTTCCCGGTCCTCTCGTACTA	5.16	70544737	70544770	33	Msa0269150	chr2_2	70536394	70537796	A4GYN8	GO:0009507, GO:0005840, GO:0015935, GO:0019843, GO:0003735, GO:0006412	GO:0009507; C:chloroplast + GO:0005840; C:ribosome + GO:0015935; C:small ribosomal subunit + GO:0019843; F:rRNA binding + GO:0003735; F:structural constituent of ribosome + GO:0006412; P:translation	pop:4929628	FUNCTION: With S4 and S5 plays an important role in translational + SUBUNIT: Part of the 30S ribosomal subunit. {ECO:0000250}. + SUBCELLULAR LOCATION: Plastid, chloroplast. + SIMILARITY: Belongs to the universal ribosomal protein uS12 family. + CAUTION: There is 1 gene for this protein in each of the chloroplast	PTHR11652
rsratio_lp_frag1	RSR_LP	Fragment1	CAGAGGTGCGTCCTTCCCGGTCCTCTCGTACTA	5.16	70544737	70544770	33	Msa0269170	chr2_2	70543859	70545345	Q3BAI2	GO:0009507	GO:0009507; C:chloroplast	0	SUBCELLULAR LOCATION: Plastid, chloroplast.	0
rsratio_lp_frag1	RSR_LP	Fragment1	CAGAGGTGCGTCCTTCCCGGTCCTCTCGTACTA	5.16	70544737	70544770	33	Msa0269190	chr2_2	70572508	70576904	O22797	GO:0005737, GO:0005886, GO:0120013	GO:0005737; C:cytoplasm + GO:0005886; C:plasma membrane + GO:0120013; F:lipid transfer activity	ath:AT2G33470	FUNCTION: May be involved in glycolipids transfer. + SIMILARITY: Belongs to the GLTP family. {ECO:0000305}.	PTHR10219
rsratio_lp_frag1	RSR_LP	Fragment1	CAGAGGTGCGTCCTTCCCGGTCCTCTCGTACTA	5.16	70544737	70544770	33	Msa0269200	chr2_2	70577624	70578889	F4IVV0	GO:0016324, GO:0010005, GO:0000902, GO:0010215, GO:0031122, GO:0009860	GO:0016324; C:apical plasma membrane + GO:0010005; C:cortical microtubule, transverse to long axis + GO:0000902; P:cell morphogenesis + GO:0010215; P:cellulose microfibril organization + GO:0031122; P:cytoplasmic microtubule organization + GO:0009860; P:pollen tube growth	ath:AT2G33460	FUNCTION: Functions as a downstream effector of Rho-related GTP binding + SUBUNIT: Interacts with ARAC11/ROP1. {ECO:0000269|PubMed:11752391, + SUBCELLULAR LOCATION: Cytoplasm, cytoskeleton + TISSUE SPECIFICITY: Expressed in columella cells from the root tip and + INDUCTION: By auxin and abscisic acid (ABA) in roots. + DISRUPTION PHENOTYPE: Reduced primary root elongation. + MISCELLANEOUS: Over-ex…	PTHR46325
rsratio_lp_frag1	RSR_LP	Fragment1	CAGAGGTGCGTCCTTCCCGGTCCTCTCGTACTA	5.16	70544737	70544770	33	Msa0269220	chr2_2	70592545	70595084	Q9LW57	GO:0009507, GO:0009941, GO:0009534, GO:0009535, GO:0005829, GO:0005634, GO:0005886, GO:0010287, GO:0009579, GO:0031977, GO:0009658, GO:0042742, GO:0010193	GO:0009507; C:chloroplast + GO:0009941; C:chloroplast envelope + GO:0009534; C:chloroplast thylakoid + GO:0009535; C:chloroplast thylakoid membrane + GO:0005829; C:cytosol + GO:0005634; C:nucleus + GO:0005886; C:plasma membrane + GO:0010287; C:plastoglobule + GO:0009579; C:thylakoid + GO:0031977; C:thylakoid lumen + GO:0009658; P:chloroplast organization + GO:0042742; P:defense response to bacter…	ath:AT3G23400	FUNCTION: Required for plastoglobule development and resistance to + SUBUNIT: Part of the Photosystem II light-harvesting complex (LHCII). + SUBCELLULAR LOCATION: Plastid, chloroplast, plastoglobule + PTM: Phosphorylated as part of a basal defense response. + DISRUPTION PHENOTYPE: Increased susceptibility to ozone and to + SIMILARITY: Belongs to the PAP/fibrillin family. {ECO:0000305}.	PTHR31906
rsratio_lp_frag1	RSR_LP	Fragment1	CAGAGGTGCGTCCTTCCCGGTCCTCTCGTACTA	5.16	70544737	70544770	33	Msa0269180	chr2_2	70565663	70571734	P55844	GO:0022625, GO:0003723, GO:0003735, GO:0042273, GO:0006412	GO:0022625; C:cytosolic large ribosomal subunit + GO:0003723; F:RNA binding + GO:0003735; F:structural constituent of ribosome + GO:0042273; P:ribosomal large subunit biogenesis + GO:0006412; P:translation	0	SIMILARITY: Belongs to the eukaryotic ribosomal protein eL14 family. + SEQUENCE CAUTION:	PTHR11127
rsratio_lp_frag1	RSR_LP	Fragment1	CAGAGGTGCGTCCTTCCCGGTCCTCTCGTACTA	5.16	70544737	70544770	33	Msa0269210	chr2_2	70580318	70583842	Q8VWI7	GO:0005737, GO:0005874, GO:0009524, GO:0005524, GO:0008017, GO:0003777, GO:0031535, GO:0047496	GO:0005737; C:cytoplasm + GO:0005874; C:microtubule + GO:0009524; C:phragmoplast + GO:0005524; F:ATP binding + GO:0008017; F:microtubule binding + GO:0003777; F:microtubule motor activity + GO:0031535; P:plus-end directed microtubule sliding + GO:0047496; P:vesicle transport along microtubule	ath:AT4G14330	FUNCTION: Probable plus end-directed motor protein that may contribute + SUBUNIT: Binds microtubules. {ECO:0000269|PubMed:11701879}. + SUBCELLULAR LOCATION: Cytoplasm {ECO:0000269|PubMed:11701879}. + SIMILARITY: Belongs to the TRAFAC class myosin-kinesin ATPase + SEQUENCE CAUTION:	PTHR24115
rsratio_lp_frag2	RSR_LP	Fragment2	GGAAAGGTCCTCTCAATGCTCTAACGCCCAC	5.04	70544705	70544736	31	Msa0269070	chr2_2	70500428	70502036	P06669	GO:0009535, GO:0009055, GO:0020037, GO:0005506, GO:0015979	GO:0009535; C:chloroplast thylakoid membrane + GO:0009055; F:electron transfer activity + GO:0020037; F:heme binding + GO:0005506; F:iron ion binding + GO:0015979; P:photosynthesis	0	FUNCTION: Component of the cytochrome b6-f complex, which mediates + COFACTOR: + SUBUNIT: The 4 large subunits of the cytochrome b6-f complex are + SUBCELLULAR LOCATION: Plastid, chloroplast thylakoid membrane + SIMILARITY: Belongs to the cytochrome f family. {ECO:0000305}.	PTHR33288
rsratio_lp_frag2	RSR_LP	Fragment2	GGAAAGGTCCTCTCAATGCTCTAACGCCCAC	5.04	70544705	70544736	31	Msa0269080	chr2_2	70503285	70503819	Q2PMR7	GO:0009535, GO:0009539, GO:0009055, GO:0020037, GO:0005506, GO:0009767	GO:0009535; C:chloroplast thylakoid membrane + GO:0009539; C:photosystem II reaction center + GO:0009055; F:electron transfer activity + GO:0020037; F:heme binding + GO:0005506; F:iron ion binding + GO:0009767; P:photosynthetic electron transport chain	gmx:3989313	FUNCTION: This b-type cytochrome is tightly associated with the + COFACTOR: + SUBUNIT: Heterodimer of an alpha subunit and a beta subunit. PSII is + SUBCELLULAR LOCATION: Plastid, chloroplast thylakoid membrane + SIMILARITY: Belongs to the PsbE/PsbF family. {ECO:0000255|HAMAP-	PTHR33391
rsratio_lp_frag2	RSR_LP	Fragment2	GGAAAGGTCCTCTCAATGCTCTAACGCCCAC	5.04	70544705	70544736	31	Msa0269090	chr2_2	70504571	70504793	A4QLL3	GO:0009535, GO:0009512, GO:0045158, GO:0017004, GO:0015979	GO:0009535; C:chloroplast thylakoid membrane + GO:0009512; C:cytochrome b6f complex + GO:0045158; F:electron transporter, transferring electrons within cytochrome b6/f complex of photosystem II activity + GO:0017004; P:cytochrome complex assembly + GO:0015979; P:photosynthesis	0	FUNCTION: Component of the cytochrome b6-f complex, which mediates + SUBUNIT: The 4 large subunits of the cytochrome b6-f complex are + SUBCELLULAR LOCATION: Plastid, chloroplast thylakoid membrane + SIMILARITY: Belongs to the PetG family. {ECO:0000255|HAMAP-	0
rsratio_lp_frag2	RSR_LP	Fragment2	GGAAAGGTCCTCTCAATGCTCTAACGCCCAC	5.04	70544705	70544736	31	Msa0269100	chr2_2	70505656	70507078	P49169	GO:0009507, GO:0005763, GO:0070181, GO:0003735, GO:0006412	GO:0009507; C:chloroplast + GO:0005763; C:mitochondrial small ribosomal subunit + GO:0070181; F:small ribosomal subunit rRNA binding + GO:0003735; F:structural constituent of ribosome + GO:0006412; P:translation	0	SUBUNIT: Part of the 30S ribosomal subunit. + SUBCELLULAR LOCATION: Plastid, chloroplast. + SIMILARITY: Belongs to the bacterial ribosomal protein bS18 family.	PTHR13479
rsratio_lp_frag2	RSR_LP	Fragment2	GGAAAGGTCCTCTCAATGCTCTAACGCCCAC	5.04	70544705	70544736	31	Msa0269110	chr2_2	70526482	70527260	Q0G9Q1	GO:0009570, GO:0005524, GO:0016887	GO:0009570; C:chloroplast stroma + GO:0005524; F:ATP binding + GO:0016887; F:ATP hydrolysis activity	0	FUNCTION: Probable ATPase of unknown function. Its presence in a non- + SUBCELLULAR LOCATION: Plastid, chloroplast stroma {ECO:0000255|HAMAP- + SIMILARITY: Belongs to the Ycf2 family. {ECO:0000255|HAMAP-	PTHR33078
rsratio_lp_frag2	RSR_LP	Fragment2	GGAAAGGTCCTCTCAATGCTCTAACGCCCAC	5.04	70544705	70544736	31	Msa0269120	chr2_2	70527603	70528071	P08973	GO:0009570, GO:0005524, GO:0016887	GO:0009570; C:chloroplast stroma + GO:0005524; F:ATP binding + GO:0016887; F:ATP hydrolysis activity	soe:2715689	FUNCTION: Probable ATPase of unknown function. Its presence in a non- + SUBCELLULAR LOCATION: Plastid, chloroplast stroma. + MISCELLANEOUS: The detected polypeptide is 170 kDa; it is not clear + SIMILARITY: Belongs to the Ycf2 family. {ECO:0000305}.	PTHR33078
rsratio_lp_frag2	RSR_LP	Fragment2	GGAAAGGTCCTCTCAATGCTCTAACGCCCAC	5.04	70544705	70544736	31	Msa0269130	chr2_2	70533427	70535279	P0CC61	GO:0009535, GO:0008137, GO:0048038, GO:0042773, GO:0019684	GO:0009535; C:chloroplast thylakoid membrane + GO:0008137; F:NADH dehydrogenase (ubiquinone) activity + GO:0048038; F:quinone binding + GO:0042773; P:ATP synthesis coupled electron transport + GO:0019684; P:photosynthesis, light reaction	0	FUNCTION: NDH shuttles electrons from NAD(P)H:plastoquinone, via FMN + CATALYTIC ACTIVITY: + CATALYTIC ACTIVITY: + SUBUNIT: NDH is composed of at least 16 different subunits, 5 of which + SUBCELLULAR LOCATION: Plastid, chloroplast thylakoid membrane + SIMILARITY: Belongs to the complex I subunit 2 family.	PTHR22773
rsratio_lp_frag2	RSR_LP	Fragment2	GGAAAGGTCCTCTCAATGCTCTAACGCCCAC	5.04	70544705	70544736	31	Msa0269140	chr2_2	70535874	70536270	P07135	GO:0009507, GO:0005840, GO:0015935, GO:0003729, GO:0019843, GO:0003735, GO:0000028, GO:0006412	GO:0009507; C:chloroplast + GO:0005840; C:ribosome + GO:0015935; C:small ribosomal subunit + GO:0003729; F:mRNA binding + GO:0019843; F:rRNA binding + GO:0003735; F:structural constituent of ribosome + GO:0000028; P:ribosomal small subunit assembly + GO:0006412; P:translation	gmx:3989343, gmx:3989376	FUNCTION: One of the primary rRNA binding proteins, it binds directly + SUBUNIT: Part of the 30S ribosomal subunit. + SUBCELLULAR LOCATION: Plastid, chloroplast. + SIMILARITY: Belongs to the universal ribosomal protein uS7 family.	PTHR11205
rsratio_lp_frag2	RSR_LP	Fragment2	GGAAAGGTCCTCTCAATGCTCTAACGCCCAC	5.04	70544705	70544736	31	Msa0269150	chr2_2	70536394	70537796	A4GYN8	GO:0009507, GO:0005840, GO:0015935, GO:0019843, GO:0003735, GO:0006412	GO:0009507; C:chloroplast + GO:0005840; C:ribosome + GO:0015935; C:small ribosomal subunit + GO:0019843; F:rRNA binding + GO:0003735; F:structural constituent of ribosome + GO:0006412; P:translation	pop:4929628	FUNCTION: With S4 and S5 plays an important role in translational + SUBUNIT: Part of the 30S ribosomal subunit. {ECO:0000250}. + SUBCELLULAR LOCATION: Plastid, chloroplast. + SIMILARITY: Belongs to the universal ribosomal protein uS12 family. + CAUTION: There is 1 gene for this protein in each of the chloroplast	PTHR11652
rsratio_lp_frag2	RSR_LP	Fragment2	GGAAAGGTCCTCTCAATGCTCTAACGCCCAC	5.04	70544705	70544736	31	Msa0269170	chr2_2	70543859	70545345	Q3BAI2	GO:0009507	GO:0009507; C:chloroplast	0	SUBCELLULAR LOCATION: Plastid, chloroplast.	0
rsratio_lp_frag2	RSR_LP	Fragment2	GGAAAGGTCCTCTCAATGCTCTAACGCCCAC	5.04	70544705	70544736	31	Msa0269190	chr2_2	70572508	70576904	O22797	GO:0005737, GO:0005886, GO:0120013	GO:0005737; C:cytoplasm + GO:0005886; C:plasma membrane + GO:0120013; F:lipid transfer activity	ath:AT2G33470	FUNCTION: May be involved in glycolipids transfer. + SIMILARITY: Belongs to the GLTP family. {ECO:0000305}.	PTHR10219
rsratio_lp_frag2	RSR_LP	Fragment2	GGAAAGGTCCTCTCAATGCTCTAACGCCCAC	5.04	70544705	70544736	31	Msa0269200	chr2_2	70577624	70578889	F4IVV0	GO:0016324, GO:0010005, GO:0000902, GO:0010215, GO:0031122, GO:0009860	GO:0016324; C:apical plasma membrane + GO:0010005; C:cortical microtubule, transverse to long axis + GO:0000902; P:cell morphogenesis + GO:0010215; P:cellulose microfibril organization + GO:0031122; P:cytoplasmic microtubule organization + GO:0009860; P:pollen tube growth	ath:AT2G33460	FUNCTION: Functions as a downstream effector of Rho-related GTP binding + SUBUNIT: Interacts with ARAC11/ROP1. {ECO:0000269|PubMed:11752391, + SUBCELLULAR LOCATION: Cytoplasm, cytoskeleton + TISSUE SPECIFICITY: Expressed in columella cells from the root tip and + INDUCTION: By auxin and abscisic acid (ABA) in roots. + DISRUPTION PHENOTYPE: Reduced primary root elongation. + MISCELLANEOUS: Over-ex…	PTHR46325
rsratio_lp_frag2	RSR_LP	Fragment2	GGAAAGGTCCTCTCAATGCTCTAACGCCCAC	5.04	70544705	70544736	31	Msa0269220	chr2_2	70592545	70595084	Q9LW57	GO:0009507, GO:0009941, GO:0009534, GO:0009535, GO:0005829, GO:0005634, GO:0005886, GO:0010287, GO:0009579, GO:0031977, GO:0009658, GO:0042742, GO:0010193	GO:0009507; C:chloroplast + GO:0009941; C:chloroplast envelope + GO:0009534; C:chloroplast thylakoid + GO:0009535; C:chloroplast thylakoid membrane + GO:0005829; C:cytosol + GO:0005634; C:nucleus + GO:0005886; C:plasma membrane + GO:0010287; C:plastoglobule + GO:0009579; C:thylakoid + GO:0031977; C:thylakoid lumen + GO:0009658; P:chloroplast organization + GO:0042742; P:defense response to bacter…	ath:AT3G23400	FUNCTION: Required for plastoglobule development and resistance to + SUBUNIT: Part of the Photosystem II light-harvesting complex (LHCII). + SUBCELLULAR LOCATION: Plastid, chloroplast, plastoglobule + PTM: Phosphorylated as part of a basal defense response. + DISRUPTION PHENOTYPE: Increased susceptibility to ozone and to + SIMILARITY: Belongs to the PAP/fibrillin family. {ECO:0000305}.	PTHR31906
rsratio_lp_frag2	RSR_LP	Fragment2	GGAAAGGTCCTCTCAATGCTCTAACGCCCAC	5.04	70544705	70544736	31	Msa0269180	chr2_2	70565663	70571734	P55844	GO:0022625, GO:0003723, GO:0003735, GO:0042273, GO:0006412	GO:0022625; C:cytosolic large ribosomal subunit + GO:0003723; F:RNA binding + GO:0003735; F:structural constituent of ribosome + GO:0042273; P:ribosomal large subunit biogenesis + GO:0006412; P:translation	0	SIMILARITY: Belongs to the eukaryotic ribosomal protein eL14 family. + SEQUENCE CAUTION:	PTHR11127
rsratio_lp_frag2	RSR_LP	Fragment2	GGAAAGGTCCTCTCAATGCTCTAACGCCCAC	5.04	70544705	70544736	31	Msa0269210	chr2_2	70580318	70583842	Q8VWI7	GO:0005737, GO:0005874, GO:0009524, GO:0005524, GO:0008017, GO:0003777, GO:0031535, GO:0047496	GO:0005737; C:cytoplasm + GO:0005874; C:microtubule + GO:0009524; C:phragmoplast + GO:0005524; F:ATP binding + GO:0008017; F:microtubule binding + GO:0003777; F:microtubule motor activity + GO:0031535; P:plus-end directed microtubule sliding + GO:0047496; P:vesicle transport along microtubule	ath:AT4G14330	FUNCTION: Probable plus end-directed motor protein that may contribute + SUBUNIT: Binds microtubules. {ECO:0000269|PubMed:11701879}. + SUBCELLULAR LOCATION: Cytoplasm {ECO:0000269|PubMed:11701879}. + SIMILARITY: Belongs to the TRAFAC class myosin-kinesin ATPase + SEQUENCE CAUTION:	PTHR24115
Δrdm_frag1	dRDM	Fragment1	AATAATGTATGGTTGGTAGATGGTCTTGAACATAACCTT	6.14	5600	5634	39	NA	tig0010097	NA	NA	NA	NA	NA	NA	NA	NA
